# Supplementary material for: Uncovering the metabolic-epigenetic links between gene expression and stroke: insights from lactylation pathway MR study
Source: Neurol Res Pract. 2026 Mar 24;8(1):19. doi: 10.1186/s42466-026-00478-4 (PMC13015124; doi:10.1186/s42466-026-00478-4)
Supplement: Supplementary file 1 — Supplementary Material 1 [file 42466_2026_478_MOESM1_ESM.xlsx]

## Sheet: Sheet1
Lactylation-related Genes	Genes overlapping with eQTL	Genes overlapping with ischemic stroke	Genes overlapping with large artery stroke	Genes overlapping with cardioembolic stroke	Genes overlapping with small vessel stroke
ARID3A	AARS2	EP300	EP300	EP300	EP300
CCNA2	ARID3A	LDHA	LDHA	LDHA	LDHA
CREBBP	CCNA2	LDHC	LDHC	LDHC	LDHC
DDX39A	EHMT2	NUP50	NUP50	NUP50	NUP50
EFNA3	EP300	PFKP	PFKP	PFKP	PFKP
EHMT2	FABP5	RFC4	RFC4	RFC4	RFC4
EP300	HDAC1	SIRT1	SIRT1	SIRT1	SIRT1
ESCO2	HDAC3	SIRT3	SIRT3	SIRT3	SIRT3
FABP5	KAT5	SLC16A1	SLC16A1	SLC16A1	SLC16A1
G6PD	LDHA	SLC16A4	SLC16A4	SLC16A4	SLC16A4
H2AX	LDHB	SLC16A7	SLC16A7	SLC16A7	SLC16A7
HBB	LDHC	SMARCA4	SMARCA4	SMARCA4	SMARCA4
HDAC1	MKI67	STMN1	STMN1	STMN1	STMN1
HDAC2	NUP50	TKT	TKT	TKT	TKT
HDAC3	PFKP	VCAN	VCAN	VCAN	VCAN
HDAC8	PLOD2
HMGA1	RACGAP1
KAT5	RFC4
KAT7	SIRT1
KATZA	SIRT2
KIF2C	SIRT3
LDHA	SIRT6
LDHB	SLC16A1
LDHC	SLC16A4
MKI67	SLC16A7
NUP50	SMARCA4
PFKP	STMN1
PKM2	TKT
PLOD2	VCAN
RACGAP1
RFC4
SIRT1
SIRT2
SIRT3
SIRT6
SLC16A1
SLC16A4
SLC16A7
SMARCA4
STC3
STMN1
TKT
VCAN
КАТ8
