# Supplementary material for: Uncovering the metabolic-epigenetic links between gene expression and stroke: insights from lactylation pathway MR study
Source: Neurol Res Pract. 2026 Mar 24;8(1):19. doi: 10.1186/s42466-026-00478-4 (PMC13015124; doi:10.1186/s42466-026-00478-4)
Supplement: Supplementary file 2 — Supplementary Material 2 [file 42466_2026_478_MOESM2_ESM.xlsx]

## Sheet: 1. Used SNP Data
Used SNP Data
gene.exposure	outcome	SNP	effect_allele.exposure	other_allele.exposure	effect_allele.outcome	other_allele.outcome	beta.exposure	beta.outcome	eaf.exposure	eaf.outcome	chr.outcome	pos.outcome	pval.outcome	se.outcome	chr.exposure	pos.exposure	pval.exposure	se.exposure	samplesize.exposure	samplesize.outcome	R2	F
EP300	Ischemic stroke	rs111355898	A	G	A	G	-0.222152	0.0023	0.107487	0.125	22	41530438	0.8429	0.0117	22	41530438	7.6493e-57	0.0139823	26659	1296908	0.00938009	252.413
EP300	Ischemic stroke	rs112045239	A	G	A	G	0.0786892	0.0037	0.102387	0.1025	22	42329284	0.7521	0.0118	22	42329284	2.0124e-09	0.0131219	31597	1296908	0.00113684	35.9593
EP300	Ischemic stroke	rs116856246	A	G	A	G	-0.225263	0.0244	0.0182198	0.0284	22	41500750	0.396	0.0288	22	41500750	1.9657e-10	0.035397	22309	1296908	0.00181209	40.4956
EP300	Ischemic stroke	rs116962367	G	A	G	A	0.233342	0.0378	0.0213317	0.0272	22	42034891	0.1182	0.0242	22	42034891	5.2991e-15	0.0298403	26897	1296908	0.00226825	61.1432
EP300	Ischemic stroke	rs117072685	A	G	A	G	0.218381	-0.013	0.0398277	0.04	22	41518460	0.4946	0.019	22	41518460	3.9915e-23	0.0220491	26894	1296908	0.00363422	98.0879
EP300	Ischemic stroke	rs117389145	A	G	A	G	-0.179323	-0.0151	0.0468156	0.0758	22	41350824	0.3651	0.0167	22	41350824	3.2116e-17	0.0212506	24812	1296908	0.0028617	71.2025
EP300	Ischemic stroke	rs117597170	A	G	A	G	0.264077	0.0277	0.0297013	0.0398	22	41545623	0.174	0.0203	22	41545623	1.2776e-24	0.025782	26101	1296908	0.00400341	104.905
EP300	Ischemic stroke	rs117705111	A	G	A	G	0.252355	-0.0108	0.0294412	0.0313	22	41957510	0.6141	0.0213	22	41957510	3.2345e-23	0.0254254	27068	1296908	0.00362621	98.5043
EP300	Ischemic stroke	rs118070243	C	A	C	A	-0.199053	0.0317	0.0303194	0.0336	22	41816110	0.1565	0.0224	22	41816110	4.2534e-14	0.0263548	24485	1296908	0.00232437	57.0401
EP300	Ischemic stroke	rs13058113	T	G	T	G	0.248369	0.0077	0.269459	0.2863	22	41508414	0.3205	0.0078	22	41508414	9.685e-169	0.00897015	31567	1296908	0.0237105	766.599
EP300	Ischemic stroke	rs133077	T	C	T	C	-0.109117	-0.0029	0.63874	0.3605	22	41084635	0.6861	0.0073	22	41084635	1.2991e-39	0.00828507	31567	1296908	0.00546485	173.446
EP300	Ischemic stroke	rs138330	C	G	C	G	-0.172325	0.0173	0.0230896	0.0245	22	41215737	0.5579	0.0294	22	41215737	3.4878e-08	0.0312477	22702	1296908	0.00133787	30.4103
EP300	Ischemic stroke	rs142143747	A	G	A	G	-0.190037	-0.0449	0.0371426	0.0365	22	41602148	0.04488	0.0224	22	41602148	6.7117e-17	0.0227538	27004	1296908	0.00257645	69.7491
EP300	Ischemic stroke	rs184725464	A	G	A	G	0.248606	0.013	0.026312	0.032	22	41411567	0.5976	0.0245	22	41411567	1.9977e-19	0.0275812	25655	1296908	0.00315683	81.2387
EP300	Ischemic stroke	rs2235851	A	G	A	G	-0.0960141	-0.0062	0.180658	0.1914	22	41660645	0.4903	0.0089	22	41660645	1.8685e-20	0.0103581	31484	1296908	0.00272169	85.9182
EP300	Ischemic stroke	rs71327105	G	T	G	T	-0.126775	0.0285	0.0495565	0.0627	22	41410124	0.06145	0.0152	22	41410124	1.5456e-10	0.0198065	27060	1296908	0.00151172	40.9659
EP300	Ischemic stroke	rs75066103	G	T	G	T	0.236222	-0.0023	0.030054	0.0386	22	41512154	0.9093	0.0203	22	41512154	9.0332e-20	0.0259581	25455	1296908	0.00324271	82.8053
EP300	Ischemic stroke	rs76653253	T	C	T	C	0.177573	0.03	0.967947	0.0385	22	41038054	0.1425	0.0205	22	41038054	6.1616e-14	0.0236612	28786	1296908	0.00195276	56.3181
EP300	Ischemic stroke	rs9611560	T	C	T	C	-0.127294	0.0105	0.23229	0.2337	22	41750622	0.2337	0.0088	22	41750622	2.7038e-41	0.00945758	31346	1296908	0.0057461	181.147
LDHA	Ischemic stroke	rs17851143	G	C	G	C	0.137095	0.0068	0.108993	0.1164	11	18487305	0.5568	0.0115	11	18487305	1.892e-21	0.0144143	24780	1296908	0.00363721	90.4518
LDHA	Ischemic stroke	rs2658563	A	G	A	G	-0.0747672	-0.0164	0.260127	0.293	11	18487425	0.07588	0.0093	11	18487425	1.6529e-11	0.0111033	21073	1296908	0.00214714	45.3398
LDHA	Ischemic stroke	rs34670032	T	C	T	C	-0.28162	-0.0318	0.0259651	0.0274	11	18516797	0.186	0.024	11	18516797	3.3182e-19	0.0314396	20001	1296908	0.00399561	80.2288
LDHA	Ischemic stroke	rs6486423	G	T	G	T	0.179669	-0.0024	0.454424	0.4382	11	18415057	0.7346	0.0071	11	18415057	3.8862e-90	0.00892455	25321	1296908	0.0157542	405.265
LDHA	Ischemic stroke	rs7118531	T	C	T	C	0.073897	-0.007	0.154452	0.158	11	18707905	0.5197	0.0108	11	18707905	2.1586e-09	0.012346	25118	1296908	0.00142428	35.8234
LDHC	Ischemic stroke	rs10430893	T	C	T	C	0.152498	-0.008	0.108014	0.1033	11	18280995	0.5043	0.012	11	18280995	2.2625e-32	0.0128735	31314	1296908	0.00446124	140.316
LDHC	Ischemic stroke	rs10741744	A	C	A	C	0.564009	-0.0114	0.17543	0.1592	11	18398738	0.2751	0.0104	11	18398738	1e-200	0.0104707	31527	1296908	0.084275	2901.28
LDHC	Ischemic stroke	rs10766486	C	T	C	T	-0.139395	0.002	0.394406	0.41	11	18593714	0.7936	0.0077	11	18593714	1.3161e-65	0.00814844	31528	1296908	0.00919684	292.631
LDHC	Ischemic stroke	rs10832968	C	T	C	T	0.105881	0.021	0.913073	0.0919	11	18703720	0.09647	0.0127	11	18703720	9.2917e-14	0.0142106	31195	1296908	0.00177643	55.5109
LDHC	Ischemic stroke	rs10832975	G	C	G	C	-0.0787151	0.0063	0.401223	0.4122	11	18743180	0.3995	0.0074	11	18743180	3.4244e-22	0.00812593	31519	1296908	0.00296829	93.8301
LDHC	Ischemic stroke	rs11024755	T	C	T	C	0.128641	-0.0044	0.462349	0.4687	11	18690446	0.5314	0.0071	11	18690446	2.3303e-58	0.00798733	31528	1296908	0.00816017	259.374
LDHC	Ischemic stroke	rs11024779	A	G	A	G	-0.0698464	0.005	0.11934	0.1331	11	18761002	0.6537	0.0112	11	18761002	2.3997e-08	0.0125168	30366	1296908	0.00102439	31.1366
LDHC	Ischemic stroke	rs112513839	T	C	T	C	-0.12542	0.0068	0.0788172	0.0937	11	18495928	0.6567	0.0153	11	18495928	2.9643e-15	0.0158913	27270	1296908	0.00227899	62.2854
LDHC	Ischemic stroke	rs112997253	C	T	C	T	-0.133103	-0.006	0.0432407	0.0780999999999999	11	18396810	0.7067	0.016	11	18396810	1.2984e-09	0.0219371	25114	1296908	0.00146375	36.8116
LDHC	Ischemic stroke	rs11599952	C	T	C	T	0.527608	-0.0198	0.0475056	0.0468	11	18635127	0.3069	0.0193	11	18635127	2.0254e-158	0.019674	28548	1296908	0.0245729	719.128
LDHC	Ischemic stroke	rs117311572	G	T	G	T	-0.177388	0.0115	0.0302638	0.04	11	18461178	0.6516	0.0255	11	18461178	1.5449e-12	0.0250895	27065	1296908	0.00184355	49.984
LDHC	Ischemic stroke	rs118162588	G	A	G	A	0.266991	-0.0171	0.0224136	0.0311	11	18881980	0.5541	0.0289	11	18881980	6.8851e-18	0.0309846	23769	1296908	0.00311413	74.2447
LDHC	Ischemic stroke	rs16935044	C	T	C	T	0.152789	0.008	0.037143	0.0442	11	18165766	0.6669	0.0185	11	18165766	4.6985e-12	0.0220969	28633	1296908	0.00166698	47.807
LDHC	Ischemic stroke	rs17792588	A	G	A	G	0.189995	-0.0176	0.0169079	0.0198	11	17840645	0.5554	0.0299	11	17840645	1.8337e-08	0.0337642	26386	1296908	0.0011986	31.6619
LDHC	Ischemic stroke	rs1973849	G	A	G	A	0.74639	0.001	0.0198394	0.0239	11	18385946	0.971	0.0275	11	18385946	1.1195e-126	0.0311747	26457	1296908	0.021207	573.186
LDHC	Ischemic stroke	rs2468826	T	C	T	C	0.0590558	0.0056	0.5811	0.4516	11	18170688	0.4505	0.0074	11	18170688	2.3015e-13	0.00805673	31644	1296908	0.00169504	53.7255
LDHC	Ischemic stroke	rs2658563	A	G	A	G	0.0664716	-0.0164	0.260127	0.293	11	18487425	0.07588	0.0093	11	18487425	1.6552e-11	0.00987133	26661	1296908	0.00169788	45.3407
LDHC	Ischemic stroke	rs4150639	T	C	T	C	-0.137823	0.0501	0.041082	0.0417	11	18369611	0.006453	0.0184	11	18369611	7.79e-11	0.0211891	28269	1296908	0.00149436	42.3042
LDHC	Ischemic stroke	rs4237737	G	A	G	A	0.0620793	0.001	0.2748	0.2732	11	18871150	0.8944	0.0079	11	18871150	3.4318e-12	0.00892085	31527	1296908	0.00153367	48.4232
LDHC	Ischemic stroke	rs4417246	G	A	G	A	-0.0590954	0.0006	0.307264	0.3045	11	18212384	0.9335	0.0077	11	18212384	6.9344e-12	0.00861588	31644	1296908	0.00148447	47.0415
LDHC	Ischemic stroke	rs55784529	T	C	T	C	0.0568175	0.0003	0.185502	0.1845	11	17907993	0.974	0.009	11	17907993	2.9295e-08	0.0102451	31528	1296908	0.00097456	30.7539
LDHC	Ischemic stroke	rs56245438	C	T	C	T	-0.0463551	-0.0017	0.34582	0.3557	11	18803797	0.8257	0.0079	11	18803797	4.3065e-08	0.00846251	30862	1296908	0.000971293	30.0033
LDHC	Ischemic stroke	rs61882742	C	A	C	A	-0.0868986	0.0038	0.255233	0.2882	11	18286402	0.6312	0.008	11	18286402	1.5518e-21	0.00911718	31644	1296908	0.00286265	90.8399
LDHC	Ischemic stroke	rs61884736	G	A	G	A	-0.0960006	0.0014	0.0659797	0.0701000000000001	11	18624496	0.922	0.0139	11	18624496	2.1692e-09	0.0160418	31528	1296908	0.00113462	35.8108
LDHC	Ischemic stroke	rs66520188	T	C	T	C	0.146825	0.0067	0.0908295	0.0895	11	18089881	0.6013	0.0128	11	18089881	4.6155e-26	0.0139051	31315	1296908	0.00354779	111.487
LDHC	Ischemic stroke	rs7103888	C	T	C	T	0.127246	-0.0086	0.0435892	0.0499000000000001	11	18713712	0.7043	0.0225	11	18713712	1.3782e-09	0.0210043	27185	1296908	0.00134821	36.6979
LDHC	Ischemic stroke	rs7118531	T	C	T	C	0.0903457	-0.007	0.154452	0.158	11	18707905	0.5197	0.0108	11	18707905	3.0635e-16	0.0110571	31315	1296908	0.00212741	66.7577
LDHC	Ischemic stroke	rs7121601	T	C	T	C	-0.0552855	0.0151	0.365936	0.3484	11	18734979	0.0486	0.0077	11	18734979	2.672e-11	0.00829664	31306	1296908	0.00141636	44.4007
LDHC	Ischemic stroke	rs72866724	C	G	C	G	0.0790497	-0.002	0.896448	0.1069	11	18207670	0.864	0.0115	11	18207670	1.4665e-09	0.0130704	31529	1296908	0.0011588	36.576
LDHC	Ischemic stroke	rs72868510	A	G	A	G	-0.200566	-0.0405	0.0181361	0.0224	11	18401608	0.2573	0.0358	11	18401608	8.2241e-09	0.0347981	23188	1296908	0.0014306	33.2174
LDHC	Ischemic stroke	rs72876732	T	G	T	G	0.694375	0.0124	0.0352628	0.0361	11	18550800	0.5189	0.0193	11	18550800	7.9441e-195	0.0233197	27027	1296908	0.0317633	886.562
LDHC	Ischemic stroke	rs72881319	G	C	G	C	-0.0790391	0.0015	0.0851739	0.0921999999999999	11	18624272	0.9045	0.0125	11	18624272	3.0282e-08	0.0142678	31522	1296908	0.000972604	30.6863
LDHC	Ischemic stroke	rs72882562	A	G	A	G	0.164783	-0.0196	0.0412404	0.0529	11	18790890	0.3153	0.0195	11	18790890	1.9526e-13	0.0224131	25173	1296908	0.00214267	54.0491
LDHC	Ischemic stroke	rs750948	T	C	T	C	0.575267	-0.0341	0.0192487	0.0209	11	18286807	0.1997	0.0266	11	18286807	1.0981e-79	0.030434	28595	1296908	0.0123406	357.264
LDHC	Ischemic stroke	rs76949867	G	A	G	A	0.349126	-0.004	0.0163667	0.0218	11	18758373	0.8763	0.0257	11	18758373	5.5783e-26	0.0331198	28314	1296908	0.00390918	111.111
LDHC	Ischemic stroke	rs77396732	T	C	T	C	0.16063	0.0034	0.0248569	0.0253	11	17705356	0.8913	0.0251	11	17705356	2.7444e-09	0.0270134	28268	1296908	0.00124927	35.356
LDHC	Ischemic stroke	rs7938977	G	A	G	A	0.315614	0.0082	0.311125	0.3042	11	18480315	0.3014	0.0079	11	18480315	1e-200	0.00863203	31309	1296908	0.0409504	1336.77
LDHC	Ischemic stroke	rs7950283	T	C	T	C	-0.105928	0.0086	0.236168	0.2217	11	18394621	0.3693	0.0096	11	18394621	2.0817e-29	0.00940804	31315	1296908	0.00403196	126.764
NUP50	Ischemic stroke	rs11704050	T	G	T	G	0.189186	0.0041	0.188257	0.2006	22	45534295	0.6427	0.0088	22	45534295	4.4279e-77	0.0101807	31568	1296908	0.0108207	345.302
NUP50	Ischemic stroke	rs117289461	C	T	C	T	0.199954	0.011	0.0401231	0.041	22	45547452	0.5451	0.0182	22	45547452	1.0484e-22	0.0203883	31232	1296908	0.00307018	96.177
NUP50	Ischemic stroke	rs12159468	C	T	C	T	0.0889623	0.0017	0.169432	0.1844	22	45505631	0.8545	0.0093	22	45505631	7.379e-17	0.0106658	31233	1296908	0.00222252	69.5662
NUP50	Ischemic stroke	rs12628758	T	C	T	C	-0.0557637	0.0075	0.354185	0.3313	22	45612315	0.3398	0.0078	22	45612315	1.8988e-11	0.00830608	31684	1296908	0.00142054	45.0696
NUP50	Ischemic stroke	rs144951443	A	G	A	G	-0.152408	-0.0018	0.0224015	0.0233	22	45517656	0.9424	0.0244	22	45517656	1.7284e-08	0.0270366	31234	1296908	0.00101635	31.7749
NUP50	Ischemic stroke	rs146727960	C	T	C	T	0.174596	-0.0028	0.0310708	0.0457	22	45643576	0.8925	0.021	22	45643576	1.088e-08	0.0305425	17804	1296908	0.00183209	32.6747
NUP50	Ischemic stroke	rs17546934	C	A	C	A	0.136565	0.023	0.0464575	0.047	22	45517094	0.1754	0.017	22	45517094	3.9489e-12	0.0196808	29140	1296908	0.00164963	48.1464
NUP50	Ischemic stroke	rs226509	T	G	T	G	-0.0609019	0.0071	0.342455	0.4032	22	45657164	0.4048	0.0085	22	45657164	4.3057e-09	0.0103716	20642	1296908	0.00166761	34.477
NUP50	Ischemic stroke	rs5765229	C	T	C	T	-0.0599656	0.0104	0.507776	0.4936	22	45638796	0.1579	0.0074	22	45638796	2.142e-11	0.00895557	24943	1296908	0.00179428	44.8315
NUP50	Ischemic stroke	rs5766392	C	G	C	G	0.0803341	-0.0092	0.433367	0.4543	22	45472821	0.2138	0.0074	22	45472821	1.5117e-23	0.00803277	31556	1296908	0.00315946	100.01
NUP50	Ischemic stroke	rs5766438	T	C	T	C	0.0690687	0.0006	0.408923	0.4308	22	45515269	0.9339	0.0075	22	45515269	1.8443e-17	0.00812248	31355	1296908	0.0023008	72.3032
NUP50	Ischemic stroke	rs5766538	G	A	G	A	-0.0838738	0.0133	0.864182	0.1197	22	45603425	0.2983	0.0128	22	45603425	6.9305e-13	0.0116805	31224	1296908	0.00164865	51.5591
NUP50	Ischemic stroke	rs7290824	T	C	T	C	-0.270629	-0.0014	0.727818	0.2655	22	45527815	0.8738	0.0085	22	45527815	1e-200	0.00892532	31684	1296908	0.0281993	919.335
NUP50	Ischemic stroke	rs75706583	C	A	C	A	-0.19081	0.0071	0.0328012	0.0426	22	45575409	0.732	0.0206	22	45575409	9.4345e-16	0.0237503	27940	1296908	0.00230481	64.5405
NUP50	Ischemic stroke	rs77817923	C	T	C	T	-0.148321	0.0333	0.0654006	0.0645	22	45511360	0.02895	0.0153	22	45511360	4.1501e-18	0.0170985	27980	1296908	0.0026821	75.2416
PFKP	Ischemic stroke	rs10430770	T	C	T	C	0.216163	0.0008	0.30445	0.3037	10	3173727	0.9216	0.0077	10	3173727	7.14e-138	0.0086486	31567	1296908	0.0194056	624.66
PFKP	Ischemic stroke	rs10736965	A	G	A	G	0.700408	0.0239	0.066339	0.0691	10	3100322	0.1346	0.016	10	3100322	1e-200	0.0168388	28470	1296908	0.0572887	1730.01
PFKP	Ischemic stroke	rs10794989	G	A	G	A	0.0477367	-0.0011	0.38284	0.408	10	3067312	0.8877	0.0075	10	3067312	5.1888e-09	0.00817255	31684	1296908	0.00107568	34.1163
PFKP	Ischemic stroke	rs10794994	T	G	T	G	-0.0470464	-0.0026	0.536775	0.4558	10	3097928	0.7399	0.0078	10	3097928	1.8551e-08	0.00836381	28746	1296908	0.00109949	31.6384
PFKP	Ischemic stroke	rs10795005	C	T	C	T	-0.364187	-0.0006	0.181666	0.2354	10	3145008	0.9472	0.0094	10	3145008	1e-200	0.010788	28899	1296908	0.037939	1139.56
PFKP	Ischemic stroke	rs10903952	G	A	G	A	-0.0777595	-0.0047	0.42626	0.3958	10	3098309	0.6281	0.0097	10	3098309	3.9548e-10	0.0124302	13232	1296908	0.00294879	39.1279
PFKP	Ischemic stroke	rs10903964	G	T	G	T	-0.257354	0.0106	0.916154	0.0772	10	3139766	0.506	0.0159	10	3139766	4.4249e-71	0.0144369	31230	1296908	0.0100728	317.753
PFKP	Ischemic stroke	rs11251564	A	G	A	G	0.252056	-0.0147	0.0274629	0.0278	10	2955656	0.5201	0.0229	10	2955656	1.2152e-23	0.025149	29599	1296908	0.00338223	100.444
PFKP	Ischemic stroke	rs11251762	G	A	G	A	0.0996075	-0.0162	0.148305	0.1555	10	3246661	0.1392	0.011	10	3246661	8.9261e-19	0.0112578	31234	1296908	0.00250015	78.2803
PFKP	Ischemic stroke	rs112587565	A	G	A	G	-0.389551	-0.0447	0.015567	0.0139	10	3187767	0.3293	0.0459	10	3187767	7.5426e-16	0.0483236	13972	1296908	0.00462952	64.9753
PFKP	Ischemic stroke	rs112762131	A	G	A	G	-0.119996	-0.0258	0.0497576	0.0522	10	3021222	0.1481	0.0178	10	3021222	2.8607e-09	0.020204	25906	1296908	0.00135977	35.2714
PFKP	Ischemic stroke	rs11591441	T	C	T	C	0.365422	-0.0207	0.255402	0.2526	10	3166624	0.01186	0.0082	10	3166624	1e-200	0.00910944	31684	1296908	0.0483337	1609.08
PFKP	Ischemic stroke	rs11592619	T	C	T	C	0.384163	-0.013	0.367068	0.3652	10	3133714	0.1081	0.0081	10	3133714	1e-200	0.00836641	30746	1296908	0.064174	2108.26
PFKP	Ischemic stroke	rs117733067	A	G	A	G	0.119907	0.0312	0.126122	0.1275	10	3214691	0.007208	0.0116	10	3214691	1.0217e-22	0.0122232	30364	1296908	0.00315927	96.2258
PFKP	Ischemic stroke	rs117889722	T	C	T	C	-0.398072	-0.0174	0.0195232	0.0167	10	3194758	0.5814	0.0316	10	3194758	1.8133e-39	0.0302829	28483	1296908	0.00602997	172.782
PFKP	Ischemic stroke	rs118032421	C	A	C	A	-0.232403	0.012	0.0319041	0.037	10	3092484	0.5589	0.0206	10	3092484	1.0014e-19	0.0255703	24759	1296908	0.00332532	82.5996
PFKP	Ischemic stroke	rs11813585	T	C	T	C	0.0549618	-0.0068	0.323442	0.3456	10	3098711	0.4971	0.01	10	3098711	3.7833e-09	0.00932583	26272	1296908	0.00132032	34.7307
PFKP	Ischemic stroke	rs12098780	T	C	T	C	0.199328	0.0204	0.0344674	0.0487	10	3264432	0.3381	0.0213	10	3264432	5.9204e-17	0.0238234	26472	1296908	0.00263752	69.9997
PFKP	Ischemic stroke	rs12257705	T	C	T	C	-0.0991144	0.018	0.0700515	0.0784	10	3160127	0.1959	0.0139	10	3160127	1.9126e-10	0.0155642	31684	1296908	0.00127827	40.5501
PFKP	Ischemic stroke	rs12764965	T	C	T	C	0.128211	-0.0374	0.0385008	0.0423	10	3244300	0.1382	0.0252	10	3244300	2.2786e-08	0.0229375	25672	1296908	0.00121555	31.2412
PFKP	Ischemic stroke	rs12775265	A	G	A	G	-0.244534	-0.012	0.386744	0.4084	10	3119080	0.146	0.0083	10	3119080	1.442e-147	0.0094524	23595	1296908	0.027582	669.2
PFKP	Ischemic stroke	rs139424815	G	C	G	C	0.499332	-0.0046	0.0633524	0.0444	10	3109286	0.8392	0.0229	10	3109286	2.2868e-140	0.0197973	21499	1296908	0.0287398	636.1
PFKP	Ischemic stroke	rs145994613	A	G	A	G	0.553928	-0.0333	0.0220171	0.0317	10	3164385	0.1683	0.0242	10	3164385	2.8976e-70	0.0312586	23765	1296908	0.0130415	314
PFKP	Ischemic stroke	rs146371966	T	C	T	C	0.396054	0.0061	0.0350746	0.0454	10	3138650	0.7642	0.0202	10	3138650	1.5702e-58	0.0245535	24505	1296908	0.010506	260.162
PFKP	Ischemic stroke	rs149449505	A	G	A	G	0.218557	0.0146	0.0225611	0.0306	10	3052469	0.5403	0.0239	10	3052469	7.8815e-13	0.0305111	24356	1296908	0.0021023	51.3072
PFKP	Ischemic stroke	rs150386193	A	G	A	G	0.14088	0.0067	0.0267675	0.0354	10	3297538	0.7571	0.0216	10	3297538	4.0467e-08	0.0256668	29134	1296908	0.00103301	30.1249
PFKP	Ischemic stroke	rs17212803	T	C	T	C	0.463017	-0.0114	0.0591453	0.0737	10	3150314	0.4599	0.0154	10	3150314	8.3343e-149	0.0178219	28289	1296908	0.0233038	674.923
PFKP	Ischemic stroke	rs17276307	C	T	C	T	0.0910901	0.0058	0.137357	0.1455	10	2764745	0.6187	0.0117	10	2764745	2.934e-14	0.0119837	29384	1296908	0.00196246	57.7743
PFKP	Ischemic stroke	rs2279208	A	G	A	G	-0.364531	0.0119	0.159269	0.1563	10	3171043	0.2201	0.0097	10	3171043	1e-200	0.010856	31684	1296908	0.0343638	1127.46
PFKP	Ischemic stroke	rs2306297	C	A	C	A	-0.18794	0.0005	0.5725	0.4224	10	3151325	0.9416	0.0075	10	3151325	4.981e-105	0.00863499	27399	1296908	0.0169955	473.676
PFKP	Ischemic stroke	rs2306307	T	G	T	G	0.30205	-0.0147	0.389867	0.4218	10	3159250	0.07864	0.0083	10	3159250	1.6816e-191	0.0102326	20075	1296908	0.0415982	871.243
PFKP	Ischemic stroke	rs2454837	T	C	T	C	0.0903539	0.0166	0.130482	0.13	10	2991774	0.117	0.0106	10	2991774	1.8449e-14	0.0117937	31684	1296908	0.00184905	58.6903
PFKP	Ischemic stroke	rs2765002	G	A	G	A	-0.16262	0.0087	0.0238509	0.0262	10	3253182	0.7328	0.0254	10	3253182	1.3697e-09	0.0268398	29812	1296908	0.00122988	36.7078
PFKP	Ischemic stroke	rs34267375	C	T	C	T	0.0486154	-0.0057	0.582698	0.4133	10	3274266	0.4312	0.0073	10	3274266	1.5936e-09	0.00805597	31684	1296908	0.00114808	36.4153
PFKP	Ischemic stroke	rs3829913	T	C	T	C	-0.212117	0.0091	0.186758	0.1967	10	3160917	0.3245	0.0093	10	3160917	3.3785e-95	0.0102467	31355	1296908	0.0134829	428.508
PFKP	Ischemic stroke	rs41288715	A	G	A	G	-0.276481	0.002	0.018997	0.0259	10	3143673	0.9562	0.0365	10	3143673	2.1734e-08	0.0493936	10997	1296908	0.00284105	31.3263
PFKP	Ischemic stroke	rs4306207	T	C	T	C	-0.160396	-0.0279	0.0609483	0.07	10	3156404	0.08057	0.016	10	3156404	3.856e-16	0.0196976	22516	1296908	0.00293623	66.3009
PFKP	Ischemic stroke	rs45600442	T	C	T	C	0.155641	0.0039	0.0303105	0.035	10	3200249	0.8894	0.0278	10	3200249	1.9976e-09	0.025948	25266	1296908	0.00142196	35.9756
PFKP	Ischemic stroke	rs4881012	A	G	A	G	-0.0500256	-0.0034	0.277228	0.2699	10	2744342	0.7019	0.0089	10	2744342	4.3016e-08	0.00913225	29921	1296908	0.00100188	30.0054
PFKP	Ischemic stroke	rs4881125	A	G	A	G	-0.144292	0.0053	0.0529622	0.0609	10	3229052	0.8057	0.0216	10	3229052	4.5734e-11	0.0219153	20756	1296908	0.00208422	43.3462
PFKP	Ischemic stroke	rs56002827	T	C	T	C	-0.0898717	0.0103	0.126291	0.1396	10	3275484	0.3893	0.0119	10	3275484	2.4945e-13	0.0122792	30053	1296908	0.00177927	53.5642
PFKP	Ischemic stroke	rs61829292	G	A	G	A	-0.0917619	-0.0023	0.091525	0.0866	10	3234571	0.8703	0.0143	10	3234571	2.5787e-10	0.0145145	28544	1296908	0.0013983	39.9661
PFKP	Ischemic stroke	rs61835116	G	A	G	A	0.33127	0.0207	0.0189012	0.0329	10	3121807	0.4915	0.0301	10	3121807	2.8149e-17	0.0391841	17561	1296908	0.00405352	71.4654
PFKP	Ischemic stroke	rs66603407	A	C	A	C	0.534165	0.0121	0.0256247	0.0264	10	3099093	0.6889	0.0302	10	3099093	9.4554e-74	0.0294032	23163	1296908	0.0140483	330.008
PFKP	Ischemic stroke	rs67060216	A	G	A	G	0.084139	-0.0097	0.812488	0.1897	10	2920634	0.3129	0.0096	10	2920634	1.7078e-16	0.0102098	31484	1296908	0.00215246	67.9098
PFKP	Ischemic stroke	rs7095637	C	T	C	T	-0.134628	-0.0029	0.512853	0.4869	10	2977379	0.6751	0.007	10	2977379	2.3046e-64	0.00794765	31684	1296908	0.00897502	286.922
PFKP	Ischemic stroke	rs74112075	A	G	A	G	0.0927529	0.0218	0.0651027	0.0604	10	3157218	0.1721	0.0159	10	3157218	1.0753e-08	0.0162198	31226	1296908	0.00104615	32.6991
PFKP	Ischemic stroke	rs75347226	T	G	T	G	-0.0844035	-0.0158	0.0734187	0.0813	10	3279123	0.2485	0.0137	10	3279123	3.7381e-08	0.0153386	31240	1296908	0.000968322	30.2778
PFKP	Ischemic stroke	rs75728123	G	A	G	A	-0.417007	0.0101	0.843433	0.1641	10	3160623	0.2932	0.0096	10	3160623	1e-200	0.0109528	31562	1296908	0.0439103	1449.45
PFKP	Ischemic stroke	rs75927650	C	T	C	T	0.183474	0.0093	0.140159	0.1501	10	3091465	0.3757	0.0105	10	3091465	1.3544e-55	0.011681	30407	1296908	0.00804839	246.697
PFKP	Ischemic stroke	rs78579556	A	G	A	G	-0.214118	-0.016	0.0291297	0.0356	10	2928657	0.4917	0.0233	10	2928657	1.8289e-16	0.0260086	26136	1296908	0.00258649	67.7705
PFKP	Ischemic stroke	rs78812166	T	G	T	G	-0.258613	-0.0107	0.0364776	0.0473	10	3100527	0.5885	0.0198	10	3100527	2.295e-29	0.0229864	26924	1296908	0.00467932	126.569
PFKP	Ischemic stroke	rs7903250	T	C	T	C	-0.324109	-0.0009	0.239723	0.2634	10	3154863	0.9177	0.0083	10	3154863	1e-200	0.00932255	31566	1296908	0.0368785	1208.61
PFKP	Ischemic stroke	rs7909171	G	A	G	A	0.184862	-0.0019	0.464803	0.4565	10	3118871	0.8032	0.0076	10	3118871	1.3852e-117	0.00801913	31256	1296908	0.016718	531.388
PFKP	Ischemic stroke	rs79732845	T	C	T	C	0.209047	0.009	0.0243816	0.028	10	3161888	0.7444	0.0276	10	3161888	6.6327e-13	0.0290873	24844	1296908	0.00207472	51.6474
PFKP	Ischemic stroke	rs79762478	A	G	A	G	-0.505147	-0.0143	0.0248047	0.0314	10	3174176	0.6466	0.0311	10	3174176	2.4928e-20	0.0546773	6914	1296908	0.0121945	85.3289
PFKP	Ischemic stroke	rs80008434	T	C	T	C	-0.380379	-0.0535	0.0161638	0.021	10	3204681	0.1169	0.0341	10	3204681	2.9382e-13	0.0521275	11571	1296908	0.00458074	53.2385
PFKP	Ischemic stroke	rs9664019	T	C	T	C	-0.0851258	-0.0025	0.0947833	0.0888	10	3049073	0.8417	0.0127	10	3049073	3.7187e-10	0.0135871	31567	1296908	0.00124193	39.2502
RFC4	Ischemic stroke	rs114397899	C	A	C	A	-0.200408	0.0346	0.0280737	0.0337	3	186590900	0.1156	0.022	3	186590900	1.3864e-12	0.0282854	22904	1296908	0.00218697	50.1957
RFC4	Ischemic stroke	rs114807113	C	A	C	A	-0.239619	-0.0665	0.021771	0.0244	3	186484466	0.01018	0.0259	3	186484466	2.4772e-10	0.0378647	16375	1296908	0.00243968	40.0425
RFC4	Ischemic stroke	rs145535142	C	A	C	A	0.178537	-0.0345	0.0276191	0.0243	3	186541677	0.2256	0.0284	3	186541677	2.3322e-09	0.0298913	20837	1296908	0.0017092	35.6721
RFC4	Ischemic stroke	rs17373414	T	C	T	C	0.129419	0.011	0.0880144	0.0977	3	186585527	0.444	0.0144	3	186585527	1.057e-14	0.0167377	22235	1296908	0.00268165	59.7815
RFC4	Ischemic stroke	rs189717	G	A	G	A	0.202389	0.0026	0.20867	0.2115	3	186526177	0.7687	0.0089	3	186526177	6.8345e-80	0.010693	26482	1296908	0.0133471	358.212
RFC4	Ischemic stroke	rs2009037	T	C	T	C	0.105468	0.0052	0.694207	0.2996	3	186486742	0.5318	0.0084	3	186486742	9.9904e-28	0.00966432	25218	1296908	0.00470045	119.086
RFC4	Ischemic stroke	rs266751	G	A	G	A	0.127851	-0.0014	0.236013	0.2344	3	186511696	0.8539	0.0078	3	186511696	1.3125e-34	0.0104197	25541	1296908	0.00586011	150.544
RFC4	Ischemic stroke	rs266757	T	C	T	C	0.196587	-0.0103	0.0283228	0.0337	3	186508528	0.6473	0.0225	3	186508528	6.4413e-13	0.0273383	24309	1296908	0.00212264	51.7048
RFC4	Ischemic stroke	rs2889832	G	C	G	C	-0.0655143	-0.0199	0.607256	0.3877	3	186432214	0.00994	0.0077	3	186432214	1.5877e-13	0.00887776	26600	1296908	0.00204313	54.4544
RFC4	Ischemic stroke	rs36219755	T	C	T	C	0.126022	-0.0071	0.909646	0.0954	3	186568778	0.5818	0.0128	3	186568778	1.2031e-16	0.0152147	26280	1296908	0.0026038	68.6012
RFC4	Ischemic stroke	rs3816112	T	C	T	C	-0.358937	0.0076	0.0780187	0.1199	3	186502665	0.5188	0.0118	3	186502665	2.8745e-109	0.0161626	26609	1296908	0.0181975	493.154
RFC4	Ischemic stroke	rs56211697	T	C	T	C	0.145248	0.0124	0.099672	0.11	3	186429997	0.3063	0.0121	3	186429997	2.2548e-22	0.0149283	25002	1296908	0.0037721	94.6595
RFC4	Ischemic stroke	rs62294444	G	A	G	A	-0.411401	0.0022	0.261041	0.2795	3	186494986	0.7875	0.008	3	186494986	1e-200	0.00995543	26153	1296908	0.0612941	1707.57
RFC4	Ischemic stroke	rs62294447	A	G	A	G	-0.368372	0.0335	0.0334597	0.0416	3	186504203	0.08568	0.0195	3	186504203	3.045e-47	0.0255169	23745	1296908	0.00870063	208.392
RFC4	Ischemic stroke	rs6807774	G	A	G	A	0.0637883	0.0185	0.560886	0.439	3	186464055	0.008783	0.0071	3	186464055	6.0478e-13	0.00886022	25860	1296908	0.0020003	51.8274
RFC4	Ischemic stroke	rs7649121	T	A	T	A	-0.0963664	-0.008	0.180357	0.193	3	186568785	0.3852	0.0092	3	186568785	1.0996e-15	0.0120231	23398	1296908	0.00273809	64.2363
RFC4	Ischemic stroke	rs9871339	C	T	C	T	-0.108248	-0.0131	0.573874	0.4091	3	186476598	0.09107	0.0078	3	186476598	5.0906e-33	0.00904316	25002	1296908	0.00569822	143.272
SIRT1	Ischemic stroke	rs10823141	C	T	C	T	0.340306	0.0094	0.109425	0.1251	10	69880606	0.3925	0.011	10	69880606	5.5624e-72	0.0189671	14262	1296908	0.0220731	321.867
SIRT1	Ischemic stroke	rs10997476	A	G	A	G	0.095276	0.0087	0.565054	0.4633	10	68757916	0.2527	0.0076	10	68757916	1.4945e-15	0.0119431	14263	1296908	0.00444211	63.6316
SIRT1	Ischemic stroke	rs113592732	A	G	A	G	-0.279071	0.0194	0.0186841	0.0275	10	69787539	0.4349	0.0248	10	69787539	1.7185e-09	0.0463404	12699	1296908	0.00284775	36.2612
SIRT1	Ischemic stroke	rs11592680	C	T	C	T	0.424975	0.0109	0.116461	0.1115	10	69866657	0.361	0.012	10	69866657	1.3014e-116	0.0185129	14178	1296908	0.0358355	526.885
SIRT1	Ischemic stroke	rs116975440	C	A	C	A	-0.316749	-0.0212	0.0396926	0.0508999999999999	10	69490658	0.2713	0.0193	10	69490658	6.7748e-21	0.0337794	11496	1296908	0.00759053	87.9128
SIRT1	Ischemic stroke	rs117479359	T	G	T	G	0.463014	-0.0073	0.0749647	0.0833	10	69838913	0.5741	0.0129	10	69838913	5.345e-90	0.023017	13610	1296908	0.0288742	404.602
SIRT1	Ischemic stroke	rs11814075	T	G	T	G	0.219054	0.0003	0.0668252	0.0738	10	68790746	0.983	0.0142	10	68790746	2.5445e-20	0.0237156	14256	1296908	0.00594901	85.3047
SIRT1	Ischemic stroke	rs12240613	C	T	C	T	0.288311	0.008	0.0568313	0.0667	10	68732840	0.5971	0.0151	10	68732840	4.7112e-24	0.0285016	11483	1296908	0.00883233	102.308
SIRT1	Ischemic stroke	rs12761998	C	A	C	A	-0.248156	-0.0026	0.0610537	0.0673	10	68864743	0.8686	0.0157	10	68864743	1.3238e-17	0.0290533	10333	1296908	0.00701094	72.9414
SIRT1	Ischemic stroke	rs138530890	A	C	A	C	0.198894	0.023	0.961395	0.0374	10	69060145	0.225	0.019	10	69060145	2.0788e-10	0.0312953	13755	1296908	0.00292787	40.3852
SIRT1	Ischemic stroke	rs139572370	A	G	A	G	0.547402	0.0168	0.0302351	0.0354	10	69284933	0.5343	0.027	10	69284933	1.1748e-42	0.0399867	10665	1296908	0.0172685	187.37
SIRT1	Ischemic stroke	rs142194353	T	C	T	C	0.414008	0.004	0.957106	0.0418	10	69641539	0.8242	0.0181	10	69641539	2.7175e-45	0.029313	14174	1296908	0.0138783	199.451
SIRT1	Ischemic stroke	rs147216170	T	C	T	C	0.560946	0.0162	0.0503452	0.0513	10	69821494	0.3319	0.0166	10	69821494	6.5111e-73	0.0310591	10841	1296908	0.0292093	326.125
SIRT1	Ischemic stroke	rs149740253	T	C	T	C	-0.315238	-0.0077	0.0190981	0.019	10	69456484	0.8035	0.0311	10	69456484	3.8573e-09	0.0535199	9318	1296908	0.00370944	34.6858
SIRT1	Ischemic stroke	rs16925142	C	A	C	A	0.188182	0.0056	0.0638516	0.0698	10	69900418	0.7098	0.0151	10	69900418	3.0327e-12	0.0269745	11496	1296908	0.00421569	48.6603
SIRT1	Ischemic stroke	rs17454621	C	T	C	T	-0.37398	0.0137	0.101307	0.1083	10	69686806	0.3266	0.0139	10	69686806	5.4013e-53	0.0244072	9219	1296908	0.0248344	234.728
SIRT1	Ischemic stroke	rs1900006	A	G	A	G	-0.0766382	0.0031	0.347869	0.3457	10	69978063	0.6779	0.0074	10	69978063	7.102e-10	0.012434	14256	1296908	0.00265776	37.9846
SIRT1	Ischemic stroke	rs1900017	T	C	T	C	0.115188	0.0019	0.728942	0.2964	10	70054596	0.8218	0.0084	10	70054596	1.1556e-16	0.0138986	13100	1296908	0.00521586	68.6755
SIRT1	Ischemic stroke	rs2007505	G	A	G	A	-0.315903	0.0078	0.102383	0.1177	10	69764085	0.5489	0.013	10	69764085	1.7113e-57	0.0197664	13925	1296908	0.018012	255.381
SIRT1	Ischemic stroke	rs2127595	A	C	A	C	0.171688	0.0002	0.780724	0.2189	10	68941035	0.9781	0.0085	10	68941035	3.6487e-33	0.0143099	14263	1296908	0.00999168	143.929
SIRT1	Ischemic stroke	rs34315259	A	G	A	G	0.274434	0.0667	0.0213494	0.0235	10	69911897	0.02728	0.0302	10	69911897	1.3548e-08	0.0483235	10248	1296908	0.00313729	32.2459
SIRT1	Ischemic stroke	rs4466711	C	T	C	T	0.256668	0.006	0.642489	0.3538	10	69361491	0.447	0.0079	10	69361491	7.0771e-96	0.0123538	14263	1296908	0.0293752	431.598
SIRT1	Ischemic stroke	rs61866878	C	T	C	T	-0.145022	-0.0126	0.164227	0.1791	10	68955883	0.2237	0.0103	10	68955883	3.4198e-18	0.0166757	13100	1296908	0.00574021	75.6193
SIRT1	Ischemic stroke	rs7072730	C	T	C	T	0.385117	0.0107	0.0585599	0.0657	10	69007086	0.4485	0.0141	10	69007086	1.1679e-52	0.0252164	14263	1296908	0.0160903	233.217
SIRT1	Ischemic stroke	rs7076694	A	G	A	G	0.103313	0.007	0.12521	0.1227	10	68661687	0.5511	0.0117	10	68661687	3.123e-08	0.0186671	13100	1296908	0.00233277	30.626
SIRT1	Ischemic stroke	rs717976	C	G	C	G	0.465525	0.0116	0.595813	0.4289	10	69551141	0.1047	0.0071	10	69551141	1e-200	0.0120652	14263	1296908	0.0945128	1488.53
SIRT1	Ischemic stroke	rs72806677	T	C	T	C	-0.230997	-0.0095	0.153407	0.1667	10	69224145	0.362	0.0104	10	69224145	6.6886e-45	0.0164293	14263	1296908	0.0136704	197.656
SIRT1	Ischemic stroke	rs72808614	C	T	C	T	-0.330077	0.0016	0.0708921	0.0798	10	69601378	0.9216	0.0163	10	69601378	5.0183e-28	0.0300742	8393	1296908	0.0141493	120.431
SIRT1	Ischemic stroke	rs76685030	T	C	T	C	0.253778	0.0256	0.042694	0.0494	10	70065663	0.1173	0.0163	10	70065663	7.2869e-15	0.0326214	11496	1296908	0.00523692	60.5101
SIRT1	Ischemic stroke	rs942778	C	T	C	T	0.179386	0.0068	0.194529	0.2502	10	68740296	0.484	0.0097	10	68740296	3.7439e-23	0.0181004	9740	1296908	0.00998351	98.1998
SIRT3	Ischemic stroke	rs1058900	T	C	T	C	0.0714039	-0.0118	0.399757	0.482	11	308290	0.1871	0.0089	11	308290	3.1421e-10	0.0113491	16178	1296908	0.00244082	39.5793
SIRT3	Ischemic stroke	rs149212517	G	A	G	A	-0.362476	-0.0426	0.0138791	0.0224	11	258905	0.2024	0.0334	11	258905	5.2181e-10	0.0583472	10731	1296908	0.0035836	38.5867
SIRT3	Ischemic stroke	rs3809109	G	A	G	A	-0.0808112	0.0091	0.560496	0.4436	11	290233	0.2372	0.0077	11	290233	1.426e-17	0.00947055	22630	1296908	0.00320711	72.8039
SIRT3	Ischemic stroke	rs61876235	A	G	A	G	0.0802027	-0.0043	0.173007	0.2432	11	299617	0.6912	0.0107	11	299617	7.1825e-09	0.0138596	18193	1296908	0.00183727	33.4834
SIRT3	Ischemic stroke	rs72878032	T	C	T	C	0.208218	-0.013	0.212506	0.2405	11	212408	0.1263	0.0085	11	212408	1.2855e-101	0.00972895	31566	1296908	0.014303	458.012
SIRT3	Ischemic stroke	rs760059	C	T	C	T	-0.114096	-0.0036	0.409234	0.4262	11	284716	0.6934	0.0092	11	284716	1.4373e-23	0.0114031	15905	1296908	0.00625513	100.101
SIRT3	Ischemic stroke	rs7943246	C	T	C	T	-0.178234	-0.0042	0.253502	0.2563	11	225171	0.6061	0.0082	11	225171	1.6548e-84	0.00915008	31558	1296908	0.0118803	379.403
SIRT3	Ischemic stroke	rs9734276	A	G	A	G	0.0894167	0.003	0.154195	0.1933	11	284039	0.8066	0.0121	11	284039	4.0993e-10	0.0143058	18733	1296908	0.00208115	39.0633
SLC16A1	Ischemic stroke	rs10494151	C	A	C	A	0.132795	-0.0242	0.0440287	0.0477	1	113668917	0.1609	0.0172	1	113668917	1.6529e-11	0.0197201	30547	1296908	0.00148229	45.3438
SLC16A1	Ischemic stroke	rs113611139	C	T	C	T	-0.334162	-0.0177	0.0146094	0.0173	1	113545976	0.7266	0.0506	1	113545976	1.1967e-08	0.0586239	10106	1296908	0.00320473	32.4847
SLC16A1	Ischemic stroke	rs17496221	C	T	C	T	-0.303204	0.0219	0.01815	0.0265	1	113679115	0.5202	0.0341	1	113679115	1.0607e-09	0.0497063	11356	1296908	0.00326587	37.2022
SLC16A1	Ischemic stroke	rs61817894	T	C	T	C	-0.0740101	0.0074	0.135459	0.1555	1	113651577	0.516	0.0113	1	113651577	5.0414e-09	0.0126608	26635	1296908	0.00128129	34.1685
SLC16A1	Ischemic stroke	rs7169	G	A	G	A	0.125876	-0.0132	0.581525	0.432	1	113455099	0.06279	0.0071	1	113455099	1.9734e-54	0.00810203	31300	1296908	0.0076527	241.361
SLC16A1	Ischemic stroke	rs74862275	A	G	A	G	0.112546	0.0003	0.048957	0.0596	1	113113938	0.9841	0.0153	1	113113938	1.1635e-09	0.018495	31394	1296908	0.00117812	37.0273
SLC16A4	Ischemic stroke	rs112452879	A	G	A	G	0.141255	-0.018	0.0534056	0.0629	1	110897728	0.227	0.0149	1	110897728	1.5337e-15	0.0177137	31521	1296908	0.00201331	63.5854
SLC16A4	Ischemic stroke	rs12127260	G	A	G	A	0.164669	0.0117	0.0817023	0.0846	1	110991604	0.397	0.0138	1	110991604	4.0225e-29	0.014701	30836	1296908	0.00405236	125.459
SLC16A4	Ischemic stroke	rs12408548	C	T	C	T	-0.172286	-0.0183	0.0288586	0.0308	1	110821166	0.3795	0.0209	1	110821166	1.095e-12	0.0242046	30452	1296908	0.00166099	50.6612
SLC16A4	Ischemic stroke	rs4626884	G	T	G	T	-0.250785	-0.0098	0.0598437	0.0623	1	110938530	0.5138	0.015	1	110938530	1.8761e-50	0.0167888	31529	1296908	0.0070273	223.118
SLC16A4	Ischemic stroke	rs6537661	A	C	A	C	0.0547609	0.0034	0.349736	0.354	1	111027785	0.6618	0.0078	1	111027785	8.0427e-11	0.00842476	30976	1296908	0.0013621	42.2473
SLC16A4	Ischemic stroke	rs904215	T	G	T	G	0.107169	0.0001	0.4474	0.4578	1	110890518	0.9909	0.007	1	110890518	7.2421e-41	0.00800554	31556	1296908	0.00564693	179.195
SLC16A7	Ischemic stroke	rs12312997	T	A	T	A	0.0933916	-0.0023	0.138605	0.1397	12	59906029	0.849	0.0118	12	59906029	6.6398e-12	0.0136032	22631	1296908	0.00207838	47.1296
SLC16A7	Ischemic stroke	rs151266460	T	C	T	C	-0.541318	-0.0146	0.0140378	0.0229	12	59930018	0.6459	0.0317	12	59930018	1.7264e-08	0.0960226	3918	1296908	0.00804609	31.7641
SLC16A7	Ischemic stroke	rs17650311	T	C	T	C	0.157081	0.0058	0.764572	0.2385	12	60175605	0.478	0.0081	12	60175605	1.3573e-52	0.0102917	26225	1296908	0.00880465	232.935
SLC16A7	Ischemic stroke	rs2363585	A	T	A	T	0.0557567	-0.0041	0.385611	0.3831	12	60791165	0.5701	0.0072	12	60791165	5.5892e-10	0.0089907	26109	1296908	0.00147088	38.4569
SLC16A7	Ischemic stroke	rs34556393	G	A	G	A	0.0830415	-0.0001	0.111796	0.1328	12	60415439	0.9918	0.0107	12	60415439	2.5975e-09	0.0139444	25896	1296908	0.00136762	35.4617
SLC16A7	Ischemic stroke	rs4534617	G	A	G	A	-0.0729368	0.0054	0.212033	0.2138	12	60334109	0.5405	0.0088	12	60334109	8.6709e-12	0.0106839	26218	1296908	0.00177445	46.6016
SLC16A7	Ischemic stroke	rs58679232	G	A	G	A	0.0754505	-0.0106	0.158903	0.1523	12	59946684	0.2991	0.0103	12	59946684	4.9023e-10	0.0121258	25443	1296908	0.0015194	38.714
SLC16A7	Ischemic stroke	rs7303302	G	A	G	A	-0.121003	0.012	0.159119	0.1767	12	59971619	0.2004	0.0094	12	59971619	3.7932e-24	0.0119371	26225	1296908	0.00390283	102.745
SLC16A7	Ischemic stroke	rs79657069	C	T	C	T	0.157656	-0.0035	0.0357783	0.0336	12	60327934	0.8653	0.0204	12	60327934	3.2283e-10	0.0250745	23052	1296908	0.001712	39.5292
SMARCA4	Ischemic stroke	rs10401845	C	T	C	T	-0.0741011	-0.0497	0.184923	0.1948	19	11191536	2.816e-08	0.009	19	11191536	8.5523e-13	0.0103609	30902	1296908	0.00165253	51.1478
SMARCA4	Ischemic stroke	rs117091263	A	G	A	G	-0.150334	0.0023	0.0312047	0.0338	19	11241002	0.907	0.0198	19	11241002	1.6437e-10	0.0235212	29895	1296908	0.00136458	40.8473
SMARCA4	Ischemic stroke	rs117150459	T	C	T	C	-0.106842	-0.0108	0.0454441	0.0437	19	11001416	0.603	0.0209	19	11001416	2.6609e-08	0.0192087	31239	1296908	0.000989387	30.9361
SMARCA4	Ischemic stroke	rs12710258	T	C	T	C	0.0650584	0.0308	0.207728	0.2386	19	10990329	0.0006267	0.009	19	10990329	5.3305e-11	0.00991532	30902	1296908	0.00139124	43.0492
SMARCA4	Ischemic stroke	rs13465	A	G	A	G	-0.131587	-0.0665	0.0599641	0.0624	19	10802792	4.047e-05	0.0162	19	10802792	1.6724e-14	0.0171481	30165	1296908	0.00194827	58.8802
SMARCA4	Ischemic stroke	rs73013163	A	C	A	C	0.130531	-0.0115	0.0540111	0.0595	19	11125216	0.4688	0.0158	19	11125216	2.5826e-11	0.0195733	25543	1296908	0.00173807	44.4694
SMARCA4	Ischemic stroke	rs73013167	C	G	C	G	-0.167126	-0.0192	0.700725	0.3094	19	11126199	0.01341	0.0078	19	11126199	2.0366e-82	0.00869051	31569	1296908	0.0115792	369.804
SMARCA4	Ischemic stroke	rs76213248	T	C	T	C	-0.0524744	-0.0176	0.385862	0.4029	19	11269893	0.01321	0.0071	19	11269893	1.3862e-10	0.00817702	31556	1296908	0.00130334	41.1791
SMARCA4	Ischemic stroke	rs9105	T	C	T	C	-0.172741	-0.0046	0.0535876	0.0553	19	11169514	0.8136	0.0195	19	11169514	6.9649e-22	0.0179677	30538	1296908	0.00301755	92.4229
STMN1	Ischemic stroke	rs10794534	T	G	T	G	-0.0623798	-0.014	0.679365	0.323	1	26714588	0.08177	0.008	1	26714588	1.3663e-09	0.0102951	21657	1296908	0.00169238	36.7105
STMN1	Ischemic stroke	rs11247854	G	A	G	A	-0.0910972	-0.0159	0.713296	0.2834	1	26399230	0.05824	0.0084	1	26399230	3.6157e-21	0.00964706	26271	1296908	0.00338276	89.1635
STMN1	Ischemic stroke	rs1257156	G	T	G	T	-0.205549	-0.0252	0.189805	0.1891	1	26297984	0.005217	0.009	1	26297984	7.5142e-77	0.0110782	26493	1296908	0.0128278	344.236
STMN1	Ischemic stroke	rs149491294	T	G	T	G	-0.172763	-0.0464	0.0362501	0.0518	1	26354120	0.007563	0.0174	1	26354120	3.1646e-13	0.0237084	25462	1296908	0.00208114	53.0962
STMN1	Ischemic stroke	rs6691747	G	C	G	C	-0.0733954	0.0117	0.637912	0.359	1	26529121	0.1345	0.0078	1	26529121	7.1161e-15	0.00943094	24338	1296908	0.00248235	60.5608
STMN1	Ischemic stroke	rs807060	G	T	G	T	-0.107841	-0.0118	0.417628	0.4395	1	26241455	0.114	0.0075	1	26241455	3.4714e-34	0.0088461	26271	1296908	0.0056252	148.604
STMN1	Ischemic stroke	rs869139	C	T	C	T	-0.0535773	-0.0106	0.436508	0.4348	1	26527699	0.1324	0.007	1	26527699	1.1235e-09	0.00879644	26271	1296908	0.00141013	37.095
TKT	Ischemic stroke	rs112621763	T	C	T	C	0.233639	-0.0032	0.0253224	0.036	3	53315967	0.8729	0.0201	3	53315967	6.4183e-10	0.0378069	14173	1296908	0.00268731	38.1845
TKT	Ischemic stroke	rs113685194	G	A	G	A	-0.215076	0.0067	0.0281859	0.0341	3	53696813	0.7725	0.023	3	53696813	8.3222e-09	0.0373286	13100	1296908	0.00252773	33.1921
TKT	Ischemic stroke	rs114718455	G	A	G	A	0.312189	0.0117	0.0205723	0.0276999999999999	3	53464055	0.6538	0.026	3	53464055	1.8854e-10	0.0490054	10333	1296908	0.00391217	40.5754
TKT	Ischemic stroke	rs115002913	T	C	T	C	0.243939	-0.0393	0.0348376	0.0423	3	53368786	0.05213	0.0202	3	53368786	4.4802e-13	0.0336919	13100	1296908	0.00398573	52.4139
TKT	Ischemic stroke	rs115659375	A	G	A	G	0.343167	0.0141	0.0154325	0.0162	3	53303906	0.6947	0.0359	3	53303906	1.9323e-09	0.0571621	10071	1296908	0.00356591	36.0337
TKT	Ischemic stroke	rs11915963	C	T	C	T	-0.149582	-0.0012	0.0991248	0.1002	3	53771914	0.9182	0.0119	3	53771914	4.3593e-14	0.0198133	14263	1296908	0.0039802	56.9885
TKT	Ischemic stroke	rs12638195	A	G	A	G	-0.15292	-0.0088	0.650644	0.3637	3	52876639	0.2434	0.0075	3	52876639	7.6722e-35	0.0124191	14262	1296908	0.010519	151.596
TKT	Ischemic stroke	rs13065154	A	G	A	G	0.0873473	-0.0276	0.165564	0.1766	3	53685491	0.008058	0.0104	3	53685491	4.1723e-08	0.0159294	14263	1296908	0.00210365	30.0635
TKT	Ischemic stroke	rs13097864	T	C	T	C	0.209786	0.0098	0.0741322	0.0844	3	53329760	0.528	0.0155	3	53329760	2.7667e-15	0.0265518	10333	1296908	0.00600512	62.4137
TKT	Ischemic stroke	rs137907521	T	C	T	C	0.213115	-0.0214	0.0344466	0.0344	3	53429234	0.3382	0.0224	3	53429234	3.1543e-10	0.0338757	13100	1296908	0.00301212	39.5719
TKT	Ischemic stroke	rs140255088	G	C	G	C	-0.21877	0.0122	0.0358413	0.0343	3	52313181	0.5761	0.0218	3	52313181	7.605e-12	0.0319569	14168	1296908	0.0032969	46.8584
TKT	Ischemic stroke	rs146479133	T	C	T	C	-0.663469	0.0461	0.0179227	0.0323	3	53310396	0.1528	0.0322	3	53310396	2.6708e-33	0.0551815	9329	1296908	0.0152595	144.531
TKT	Ischemic stroke	rs17053186	T	C	T	C	-0.180924	0.003	0.177628	0.1837	3	53600137	0.7609	0.0099	3	53600137	1.6282e-31	0.0154914	14263	1296908	0.00947255	136.38
TKT	Ischemic stroke	rs17308707	T	C	T	C	0.316016	-0.0071	0.0341755	0.0496	3	53485628	0.7237	0.02	3	53485628	5.1771e-17	0.0376982	10659	1296908	0.0065495	70.2582
TKT	Ischemic stroke	rs2070618	C	G	C	G	-0.179324	-0.0175	0.0652099	0.0672	3	53835785	0.2241	0.0144	3	53835785	7.7204e-14	0.0239902	14252	1296908	0.00390513	55.8663
TKT	Ischemic stroke	rs2358739	C	G	C	G	-0.380936	0.0037	0.541959	0.455	3	53454941	0.5999	0.0071	3	53454941	1e-200	0.0118835	14263	1296908	0.0672035	1027.44
TKT	Ischemic stroke	rs312487	T	C	T	C	0.110548	0.0066	0.488218	0.4683	3	53545622	0.3684	0.0074	3	53545622	1.0292e-20	0.0118449	14263	1296908	0.00606998	87.0927
TKT	Ischemic stroke	rs35777100	C	T	C	T	0.211914	0.006	0.525501	0.4723	3	53427972	0.3959	0.0071	3	53427972	8.6456e-70	0.012	13925	1296908	0.0219047	311.81
TKT	Ischemic stroke	rs3773732	A	G	A	G	-0.183116	0.0111	0.744661	0.2613	3	53200876	0.203	0.0087	3	53200876	1.6475e-40	0.013742	13925	1296908	0.0125909	177.538
TKT	Ischemic stroke	rs3774568	A	T	A	T	-0.0808038	0.0015	0.761497	0.2211	3	53796806	0.8609	0.0084	3	53796806	9.0841e-09	0.0140602	13926	1296908	0.00236607	33.0233
TKT	Ischemic stroke	rs41292864	A	G	A	G	0.136407	-0.017	0.10118	0.1121	3	52852410	0.1512	0.0119	3	52852410	6.6584e-12	0.0198703	13925	1296908	0.00337292	47.1201
TKT	Ischemic stroke	rs41305600	T	C	T	C	-0.70837	0.0407	0.020698	0.0236	3	53216024	0.09672	0.0245	3	53216024	4.3634e-49	0.0481021	10661	1296908	0.0199365	216.826
TKT	Ischemic stroke	rs4687736	C	G	C	G	0.095463	-0.0061	0.263754	0.2681	3	53745112	0.4461	0.0079	3	53745112	1.2279e-12	0.0134411	14252	1296908	0.00352686	50.4356
TKT	Ischemic stroke	rs56136581	T	C	T	C	0.16428	0.014	0.0864324	0.1057	3	52892110	0.2424	0.012	3	52892110	2.589e-12	0.0234735	11492	1296908	0.00424392	48.9705
TKT	Ischemic stroke	rs60682984	A	G	A	G	-0.322009	0.0055	0.0235004	0.0242	3	52586125	0.8342	0.0263	3	52586125	2.1394e-16	0.0392029	14177	1296908	0.00473645	67.4586
TKT	Ischemic stroke	rs62254279	A	G	A	G	-0.144399	-0.0035	0.880067	0.123	3	53187662	0.7448	0.0108	3	53187662	2.3073e-15	0.0182244	14263	1296908	0.00438233	62.7715
TKT	Ischemic stroke	rs73840240	C	A	C	A	-0.595907	0.0106	0.808002	0.1904	3	53252757	0.2368	0.0089	3	53252757	1e-200	0.0150402	14248	1296908	0.099244	1569.6
TKT	Ischemic stroke	rs7615501	G	A	G	A	-0.0706841	0.0049	0.664486	0.3748	3	53175557	0.5573	0.0084	3	53175557	1.7304e-08	0.0125395	14263	1296908	0.00222282	31.7702
TKT	Ischemic stroke	rs77000231	T	G	T	G	-0.820197	0.0029	0.0303573	0.0324	3	53285481	0.8879	0.0205	3	53285481	9.2574e-125	0.0345243	14251	1296908	0.0380955	564.321
TKT	Ischemic stroke	rs79175419	A	G	A	G	-0.323107	0.0273	0.0376198	0.0414	3	52491707	0.1688	0.0198	3	52491707	1.1789e-20	0.0346737	11487	1296908	0.00750265	86.8193
TKT	Ischemic stroke	rs793199	G	A	G	A	0.175418	0.0172	0.0423401	0.0508	3	53475182	0.3071	0.0168	3	53475182	2.4374e-09	0.0294045	14262	1296908	0.0024892	35.5846
TKT	Ischemic stroke	rs79954112	A	G	A	G	0.274261	-0.0154	0.0243182	0.0337	3	53487859	0.5513	0.0259	3	53487859	8.0306e-12	0.0401078	13100	1296908	0.00355674	46.7525
VCAN	Ischemic stroke	rs115912456	G	A	G	A	0.132009	-0.0458	0.0437932	0.0417	5	82815158	0.01451	0.0187	5	82815158	2.4388e-11	0.0197707	30547	1296908	0.00145734	44.5794
VCAN	Ischemic stroke	rs178023	C	T	C	T	0.0491793	0.0077	0.29424	0.3052	5	82885527	0.3221	0.0078	5	82885527	1.7917e-08	0.00873351	31567	1296908	0.0010035	31.7073
VCAN	Ischemic stroke	rs309560	G	C	G	C	-0.0563761	0.0103	0.502491	0.5024	5	82832139	0.1389	0.007	5	82832139	1.4127e-12	0.00795958	31569	1296908	0.00158657	50.1629
VCAN	Ischemic stroke	rs831928	A	G	A	G	-0.056711	0.0081	0.313812	0.3102	5	82753402	0.3026	0.0079	5	82753402	3.8019e-11	0.00857762	31559	1296908	0.00138317	43.7092

## Sheet: 2. MR result
MR result
exposure	outcome	method	nsnp	b	se	pval	lo_ci	up_ci	or	or_lci95	or_uci95
EP300	Ischemic stroke	MR Egger	19	0.0405901	0.05392	0.461878	-0.0650931	0.146273	1.04143	0.93698	1.15751
EP300	Ischemic stroke	Weighted median	19	0.0286393	0.0249473	0.250972	-0.0202574	0.0775361	1.02905	0.979946	1.08062
EP300	Ischemic stroke	Inverse variance weighted	19	0.0154257	0.019083	0.41889	-0.021977	0.0528285	1.01555	0.978263	1.05425
EP300	Ischemic stroke	Simple mode	19	0.0255215	0.0398793	0.530256	-0.052642	0.103685	1.02585	0.94872	1.10925
EP300	Ischemic stroke	Weighted mode	19	0.022355	0.0273373	0.424193	-0.031226	0.0759361	1.02261	0.969257	1.07889
LDHA	Ischemic stroke	MR Egger	5	-0.00951103	0.105269	0.933703	-0.215837	0.196815	0.990534	0.805866	1.21752
LDHA	Ischemic stroke	Weighted median	5	0.0100393	0.0353066	0.776146	-0.0591617	0.0792402	1.01009	0.942554	1.08246
LDHA	Ischemic stroke	Inverse variance weighted	5	0.023056	0.0355018	0.516059	-0.0465275	0.0926396	1.02332	0.954538	1.09707
LDHA	Ischemic stroke	Simple mode	5	0.0389722	0.0665683	0.589684	-0.0915016	0.169446	1.03974	0.91256	1.18465
LDHA	Ischemic stroke	Weighted mode	5	-0.00370362	0.0380979	0.927233	-0.0783754	0.0709682	0.996303	0.924617	1.07355
LDHC	Ischemic stroke	MR Egger	38	-0.00265035	0.0138479	0.849295	-0.0297922	0.0244915	0.997353	0.970647	1.02479
LDHC	Ischemic stroke	Weighted median	38	-0.0193025	0.0142247	0.174792	-0.0471829	0.00857796	0.980883	0.953913	1.00861
LDHC	Ischemic stroke	Inverse variance weighted	38	-0.0135715	0.00973358	0.163229	-0.0326493	0.00550636	0.98652	0.967878	1.00552
LDHC	Ischemic stroke	Simple mode	38	-0.0356833	0.0246901	0.156805	-0.0840759	0.0127093	0.964946	0.919361	1.01279
LDHC	Ischemic stroke	Weighted mode	38	-0.0113395	0.0129761	0.387824	-0.0367727	0.0140937	0.988725	0.963895	1.01419
NUP50	Ischemic stroke	MR Egger	15	0.0479562	0.0383013	0.2326	-0.0271143	0.123027	1.04912	0.97325	1.13091
NUP50	Ischemic stroke	Weighted median	15	0.0061169	0.0267735	0.819282	-0.0463592	0.058593	1.00614	0.954699	1.06034
NUP50	Ischemic stroke	Inverse variance weighted	15	-0.0139504	0.0201855	0.489497	-0.0535141	0.0256132	0.986146	0.947893	1.02594
NUP50	Ischemic stroke	Simple mode	15	0.00372523	0.0487193	0.940133	-0.0917646	0.099215	1.00373	0.91232	1.1043
NUP50	Ischemic stroke	Weighted mode	15	0.00937374	0.0254659	0.718312	-0.0405394	0.0592869	1.00942	0.960271	1.06108
PFKP	Ischemic stroke	MR Egger	58	-0.0168497	0.0117264	0.15631	-0.0398335	0.00613408	0.983291	0.960949	1.00615
PFKP	Ischemic stroke	Weighted median	58	-0.023091	0.00996827	0.0205334	-0.0426289	-0.00355324	0.977174	0.958267	0.996453
PFKP	Ischemic stroke	Inverse variance weighted	58	-0.00784322	0.00658573	0.233677	-0.0207512	0.00506482	0.992187	0.979463	1.00508
PFKP	Ischemic stroke	Simple mode	58	0.0275655	0.0167316	0.104955	-0.00522843	0.0603594	1.02795	0.994785	1.06222
PFKP	Ischemic stroke	Weighted mode	58	-0.0221432	0.0109322	0.0475064	-0.0435702	-0.000716149	0.9781	0.957365	0.999284
RFC4	Ischemic stroke	MR Egger	17	-0.06298	0.0263394	0.0303484	-0.114605	-0.0113547	0.938962	0.891718	0.988709
RFC4	Ischemic stroke	Weighted median	17	-0.006177	0.0171342	0.718468	-0.0397601	0.0274061	0.993842	0.96102	1.02779
RFC4	Ischemic stroke	Inverse variance weighted	17	0.00583279	0.0187816	0.756136	-0.0309791	0.0426446	1.00585	0.969496	1.04357
RFC4	Ischemic stroke	Simple mode	17	0.00441625	0.0320945	0.892272	-0.058489	0.0673215	1.00443	0.943189	1.06964
RFC4	Ischemic stroke	Weighted mode	17	-0.00688166	0.015364	0.660224	-0.036995	0.0232317	0.993142	0.963681	1.0235
SIRT1	Ischemic stroke	MR Egger	30	0.0108277	0.0159578	0.503011	-0.0204495	0.0421049	1.01089	0.979758	1.043
SIRT1	Ischemic stroke	Weighted median	30	0.0250432	0.0111129	0.0242267	0.00326181	0.0468245	1.02536	1.00327	1.04794
SIRT1	Ischemic stroke	Inverse variance weighted	30	0.020466	0.00759985	0.00708247	0.00557024	0.0353617	1.02068	1.00559	1.03599
SIRT1	Ischemic stroke	Simple mode	30	0.0248132	0.0171703	0.159143	-0.00884059	0.0584671	1.02512	0.991198	1.06021
SIRT1	Ischemic stroke	Weighted mode	30	0.0255925	0.011568	0.034973	0.00291928	0.0482657	1.02592	1.00292	1.04945
SIRT3	Ischemic stroke	MR Egger	8	0.0440141	0.0592018	0.485286	-0.0720214	0.16005	1.045	0.930511	1.17357
SIRT3	Ischemic stroke	Weighted median	8	-0.0497396	0.0324678	0.125531	-0.113377	0.0138973	0.951477	0.892814	1.01399
SIRT3	Ischemic stroke	Inverse variance weighted	8	-0.0195516	0.0250129	0.434414	-0.068577	0.0294737	0.980638	0.933722	1.02991
SIRT3	Ischemic stroke	Simple mode	8	0.0228355	0.0603615	0.71641	-0.095473	0.141144	1.0231	0.908943	1.15159
SIRT3	Ischemic stroke	Weighted mode	8	-0.0474791	0.0409571	0.28437	-0.127755	0.0327968	0.95363	0.880069	1.03334
SLC16A1	Ischemic stroke	MR Egger	6	-0.0277409	0.124211	0.834216	-0.271195	0.215713	0.97264	0.762468	1.24075
SLC16A1	Ischemic stroke	Weighted median	6	-0.102635	0.0514118	0.0458973	-0.203403	-0.00186814	0.902456	0.81595	0.998134
SLC16A1	Ischemic stroke	Inverse variance weighted	6	-0.0865372	0.0410442	0.034997	-0.166984	-0.00609068	0.917101	0.846213	0.993928
SLC16A1	Ischemic stroke	Simple mode	6	-0.0934795	0.0722589	0.252313	-0.235107	0.048148	0.910757	0.790486	1.04933
SLC16A1	Ischemic stroke	Weighted mode	6	-0.100822	0.0563585	0.133647	-0.211285	0.00964052	0.904094	0.809543	1.00969
SLC16A4	Ischemic stroke	MR Egger	6	0.0356919	0.0775246	0.669149	-0.116256	0.18764	1.03634	0.890247	1.2064
SLC16A4	Ischemic stroke	Weighted median	6	0.0342728	0.0410477	0.403745	-0.0461806	0.114726	1.03487	0.954869	1.12157
SLC16A4	Ischemic stroke	Inverse variance weighted	6	0.0232612	0.0340322	0.494287	-0.0434419	0.0899643	1.02353	0.957488	1.09414
SLC16A4	Ischemic stroke	Simple mode	6	0.0604671	0.0574457	0.340713	-0.0521266	0.173061	1.06233	0.949209	1.18894
SLC16A4	Ischemic stroke	Weighted mode	6	0.0377575	0.0477278	0.464739	-0.0557889	0.131304	1.03848	0.945739	1.14031
SLC16A7	Ischemic stroke	MR Egger	9	0.0521517	0.0566009	0.387498	-0.058786	0.163089	1.05354	0.942909	1.17714
SLC16A7	Ischemic stroke	Weighted median	9	0.0148753	0.0352442	0.672978	-0.0542033	0.083954	1.01499	0.947239	1.08758
SLC16A7	Ischemic stroke	Inverse variance weighted	9	-0.0122321	0.028888	0.671979	-0.0688525	0.0443883	0.987842	0.933464	1.04539
SLC16A7	Ischemic stroke	Simple mode	9	-0.0137862	0.0610696	0.82706	-0.133483	0.10591	0.986308	0.875043	1.11172
SLC16A7	Ischemic stroke	Weighted mode	9	0.0268439	0.0442132	0.560586	-0.0598139	0.113502	1.02721	0.94194	1.12019
SMARCA4	Ischemic stroke	MR Egger	9	-0.0994043	0.139707	0.49978	-0.37323	0.174421	0.905377	0.688507	1.19056
SMARCA4	Ischemic stroke	Weighted median	9	0.113524	0.0431764	0.00855577	0.0288985	0.19815	1.12022	1.02932	1.21915
SMARCA4	Ischemic stroke	Inverse variance weighted	9	0.185379	0.0734594	0.0116176	0.0413983	0.329359	1.20367	1.04227	1.39008
SMARCA4	Ischemic stroke	Simple mode	9	0.0515523	0.0958688	0.60539	-0.136351	0.239455	1.0529	0.872537	1.27056
SMARCA4	Ischemic stroke	Weighted mode	9	0.0912349	0.0473405	0.0901084	-0.00155252	0.184022	1.09553	0.998449	1.20204
STMN1	Ischemic stroke	MR Egger	7	0.150998	0.0937889	0.168317	-0.0328281	0.334824	1.16299	0.967705	1.39769
STMN1	Ischemic stroke	Weighted median	7	0.12448	0.0375636	0.000920228	0.0508552	0.198104	1.13256	1.05217	1.21909
STMN1	Ischemic stroke	Inverse variance weighted	7	0.125553	0.0388704	0.0012377	0.0493672	0.201739	1.13378	1.05061	1.22353
STMN1	Ischemic stroke	Simple mode	7	0.18584	0.050814	0.010614	0.0862448	0.285435	1.20423	1.09007	1.33034
STMN1	Ischemic stroke	Weighted mode	7	0.126115	0.0372585	0.0147692	0.0530878	0.199141	1.13441	1.05452	1.22035
TKT	Ischemic stroke	MR Egger	32	-0.0186365	0.0137123	0.18424	-0.0455126	0.00823949	0.981536	0.955508	1.00827
TKT	Ischemic stroke	Weighted median	32	-0.0170838	0.0112268	0.128083	-0.0390883	0.00492065	0.983061	0.961666	1.00493
TKT	Ischemic stroke	Inverse variance weighted	32	-0.0147615	0.00801008	0.0653486	-0.0304613	0.000938252	0.985347	0.969998	1.00094
TKT	Ischemic stroke	Simple mode	32	-0.0252077	0.0217159	0.254586	-0.0677709	0.0173554	0.975107	0.934475	1.01751
TKT	Ischemic stroke	Weighted mode	32	-0.0134935	0.0104497	0.206153	-0.033975	0.00698796	0.986597	0.966596	1.00701
VCAN	Ischemic stroke	MR Egger	4	-0.600564	0.242396	0.13152	-1.07566	-0.125468	0.548502	0.341073	0.882084
VCAN	Ischemic stroke	Weighted median	4	-0.166765	0.0889906	0.0609359	-0.341186	0.00765675	0.846399	0.710926	1.00769
VCAN	Ischemic stroke	Inverse variance weighted	4	-0.146985	0.0963729	0.127217	-0.335876	0.0419061	0.863307	0.714712	1.0428
VCAN	Ischemic stroke	Simple mode	4	-0.188568	0.133496	0.25266	-0.45022	0.0730842	0.828144	0.637488	1.07582
VCAN	Ischemic stroke	Weighted mode	4	-0.184173	0.122258	0.229047	-0.4238	0.0554532	0.831792	0.654555	1.05702

## Sheet: 3. Heterogeneity-Q
Detection of heterogeneity by Q statistics
exposure	outcome	method	Q	Q_df	Q_pval
EP300	Ischemic stroke	MR Egger	20.9772	17	0.227314
EP300	Ischemic stroke	Inverse variance weighted	21.2863	18	0.265214
LDHA	Ischemic stroke	MR Egger	5.01362	3	0.170803
LDHA	Ischemic stroke	Inverse variance weighted	5.20096	4	0.267293
LDHC	Ischemic stroke	MR Egger	27.4621	36	0.845811
LDHC	Ischemic stroke	Inverse variance weighted	28.6914	37	0.83404
NUP50	Ischemic stroke	MR Egger	9.4868	13	0.735265
NUP50	Ischemic stroke	Inverse variance weighted	13.1039	14	0.518359
PFKP	Ischemic stroke	MR Egger	57.2342	56	0.429085
PFKP	Ischemic stroke	Inverse variance weighted	58.1158	57	0.433992
RFC4	Ischemic stroke	MR Egger	20.0082	15	0.171617
RFC4	Ischemic stroke	Inverse variance weighted	33.4787	16	0.00638228
SIRT1	Ischemic stroke	MR Egger	16.5571	28	0.956833
SIRT1	Ischemic stroke	Inverse variance weighted	17.0289	29	0.961731
SIRT3	Ischemic stroke	MR Egger	5.73841	6	0.453123
SIRT3	Ischemic stroke	Inverse variance weighted	7.13599	7	0.414859
SLC16A1	Ischemic stroke	MR Egger	1.70324	4	0.790129
SLC16A1	Ischemic stroke	Inverse variance weighted	1.95477	5	0.855367
SLC16A4	Ischemic stroke	MR Egger	3.0629	4	0.547355
SLC16A4	Ischemic stroke	Inverse variance weighted	3.09475	5	0.685381
SLC16A7	Ischemic stroke	MR Egger	2.25299	7	0.944522
SLC16A7	Ischemic stroke	Inverse variance weighted	4.00268	8	0.856881
SMARCA4	Ischemic stroke	MR Egger	23.2594	7	0.00153602
SMARCA4	Ischemic stroke	Inverse variance weighted	40.1589	8	2.9926e-06
STMN1	Ischemic stroke	MR Egger	10.2584	5	0.0682359
STMN1	Ischemic stroke	Inverse variance weighted	10.4477	6	0.10702
TKT	Ischemic stroke	MR Egger	29.9637	30	0.467516
TKT	Ischemic stroke	Inverse variance weighted	30.0849	31	0.512916
VCAN	Ischemic stroke	MR Egger	1.92243	2	0.382428
VCAN	Ischemic stroke	Inverse variance weighted	5.73932	3	0.125005

## Sheet: 4. Egger intercept 
Detection of horizontal pleiotropy by Egger intercept
exposure	outcome	egger_intercept	se	pval
EP300	Ischemic stroke	-0.00474492	0.00947935	0.623104
LDHA	Ischemic stroke	0.00509995	0.0152324	0.759811
LDHC	Ischemic stroke	-0.00286052	0.00257996	0.274891
NUP50	Ischemic stroke	-0.00944275	0.00496499	0.0795786
PFKP	Ischemic stroke	0.00259153	0.00279022	0.356985
RFC4	Ischemic stroke	0.0162103	0.00510105	0.00624062
SIRT1	Ischemic stroke	0.00310349	0.00451822	0.497806
SIRT3	Ischemic stroke	-0.00960685	0.00812628	0.281851
SLC16A1	Ischemic stroke	-0.00793662	0.0158248	0.642344
SLC16A4	Ischemic stroke	-0.00176031	0.00986389	0.867035
SLC16A7	Ischemic stroke	-0.00876147	0.00662363	0.22749
SMARCA4	Ischemic stroke	0.0348	0.015431	0.058745
STMN1	Ischemic stroke	-0.00305755	0.0100651	0.773533
TKT	Ischemic stroke	0.00123294	0.00354112	0.730138
VCAN	Ischemic stroke	0.0287912	0.0147369	0.189954

## Sheet: 5. MR-PRESSO global test
Detection of pleiotropy by MR-PRESSO global test
exposure	outcome	Global Test RSSobs	pval
EP300	Ischemic stroke	22.9663	0.29
LDHA	Ischemic stroke	11.0657	0.336
LDHC	Ischemic stroke	30.6307	0.834
NUP50	Ischemic stroke	14.949	0.551
PFKP	Ischemic stroke	61.1804	0.407
RFC4	Ischemic stroke	35.8699	0.016
SIRT1	Ischemic stroke	17.9217	0.966
SIRT3	Ischemic stroke	10.3814	0.433
SLC16A1	Ischemic stroke	2.6921	0.871
SLC16A4	Ischemic stroke	4.0165	0.735
SLC16A7	Ischemic stroke	5.93738	0.819
SMARCA4	Ischemic stroke	52.6898	0.002
STMN1	Ischemic stroke	12.2954	0.192
TKT	Ischemic stroke	31.2319	0.556
VCAN	Ischemic stroke	9.26991	0.213
