# Supplementary material for: Uncovering the metabolic-epigenetic links between gene expression and stroke: insights from lactylation pathway MR study
Source: Neurol Res Pract. 2026 Mar 24;8(1):19. doi: 10.1186/s42466-026-00478-4 (PMC13015124; doi:10.1186/s42466-026-00478-4)
Supplement: Supplementary file 3 — Supplementary Material 3 [file 42466_2026_478_MOESM3_ESM.xlsx]

## Sheet: 1. Used SNP Data
Used SNP Data
gene.exposure	outcome	SNP	effect_allele.exposure	other_allele.exposure	effect_allele.outcome	other_allele.outcome	beta.exposure	beta.outcome	eaf.exposure	eaf.outcome	chr.outcome	pos.outcome	pval.outcome	se.outcome	chr.exposure	pos.exposure	pval.exposure	se.exposure	samplesize.exposure	samplesize.outcome	R2	F
EP300	Large artery stroke	rs111355898	A	G	A	G	-0.222152	-0.0533	0.107487	0.1324	22	41530438	0.167	0.0386	22	41530438	7.6493e-57	0.0139823	26659	1241207	0.00938009	252.413
EP300	Large artery stroke	rs112045239	A	G	A	G	0.0786892	0.0002	0.102387	0.104	22	42329284	0.9951	0.0349	22	42329284	2.0124e-09	0.0131219	31597	1241207	0.00113684	35.9593
EP300	Large artery stroke	rs117072685	A	G	A	G	0.218381	0.0788	0.0398277	0.0367	22	41518460	0.2163	0.0637	22	41518460	3.9915e-23	0.0220491	26894	1241207	0.00363422	98.0879
EP300	Large artery stroke	rs117389145	A	G	A	G	-0.179323	-0.0433	0.0468156	0.0591	22	41350824	0.5183	0.0671	22	41350824	3.2116e-17	0.0212506	24812	1241207	0.0028617	71.2025
EP300	Large artery stroke	rs13058113	T	G	T	G	0.248369	0.0177	0.269459	0.2738	22	41508414	0.4533	0.0236	22	41508414	9.685e-169	0.00897015	31567	1241207	0.0237105	766.599
EP300	Large artery stroke	rs133077	T	C	T	C	-0.109117	-0.016	0.63874	0.3658	22	41084635	0.4718	0.0222	22	41084635	1.2991e-39	0.00828507	31567	1241207	0.00546485	173.446
EP300	Large artery stroke	rs142143747	A	G	A	G	-0.190037	-0.0121	0.0371426	0.0357	22	41602148	0.8506	0.0642	22	41602148	6.7117e-17	0.0227538	27004	1241207	0.00257645	69.7491
EP300	Large artery stroke	rs2235851	A	G	A	G	-0.0960141	0.0089	0.180658	0.1823	22	41660645	0.7447	0.0275	22	41660645	1.8685e-20	0.0103581	31484	1241207	0.00272169	85.9182
EP300	Large artery stroke	rs71327105	G	T	G	T	-0.126775	0.0388	0.0495565	0.0613	22	41410124	0.4325	0.0495	22	41410124	1.5456e-10	0.0198065	27060	1241207	0.00151172	40.9659
EP300	Large artery stroke	rs9611560	T	C	T	C	-0.127294	0.0257	0.23229	0.2532	22	41750622	0.3008	0.0248	22	41750622	2.7038e-41	0.00945758	31346	1241207	0.0057461	181.147
LDHA	Large artery stroke	rs17851143	G	C	G	C	0.137095	0.0073	0.108993	0.1279	11	18487305	0.8295	0.0337	11	18487305	1.892e-21	0.0144143	24780	1241207	0.00363721	90.4518
LDHA	Large artery stroke	rs2658563	A	G	A	G	-0.0747672	0.0291	0.260127	0.2782	11	18487425	0.3802	0.0332	11	18487425	1.6529e-11	0.0111033	21073	1241207	0.00214714	45.3398
LDHA	Large artery stroke	rs6486423	G	T	G	T	0.179669	-0.0064	0.454424	0.4646	11	18415057	0.766	0.0215	11	18415057	3.8862e-90	0.00892455	25321	1241207	0.0157542	405.265
LDHA	Large artery stroke	rs7118531	T	C	T	C	0.073897	0.0283	0.154452	0.1584	11	18707905	0.4058	0.0341	11	18707905	2.1586e-09	0.012346	25118	1241207	0.00142428	35.8234
LDHC	Large artery stroke	rs10430893	T	C	T	C	0.152498	-0.017	0.108014	0.1103	11	18280995	0.6387	0.0361	11	18280995	2.2625e-32	0.0128735	31314	1241207	0.00446124	140.316
LDHC	Large artery stroke	rs10741744	A	C	A	C	0.564009	-0.0044	0.17543	0.1763	11	18398738	0.8816	0.0293	11	18398738	1e-200	0.0104707	31527	1241207	0.084275	2901.28
LDHC	Large artery stroke	rs10766486	C	T	C	T	-0.139395	0.0056	0.394406	0.3694	11	18593714	0.8109	0.0233	11	18593714	1.3161e-65	0.00814844	31528	1241207	0.00919684	292.631
LDHC	Large artery stroke	rs10832968	C	T	C	T	0.105881	0.0929	0.913073	0.0894	11	18703720	0.0241	0.0412	11	18703720	9.2917e-14	0.0142106	31195	1241207	0.00177643	55.5109
LDHC	Large artery stroke	rs10832975	G	C	G	C	-0.0787151	0.0213	0.401223	0.4126	11	18743180	0.3434	0.0225	11	18743180	3.4244e-22	0.00812593	31519	1241207	0.00296829	93.8301
LDHC	Large artery stroke	rs11024755	T	C	T	C	0.128641	0.0175	0.462349	0.459	11	18690446	0.423	0.0219	11	18690446	2.3303e-58	0.00798733	31528	1241207	0.00816017	259.374
LDHC	Large artery stroke	rs11024779	A	G	A	G	-0.0698464	-0.0303	0.11934	0.1272	11	18761002	0.4011	0.0361	11	18761002	2.3997e-08	0.0125168	30366	1241207	0.00102439	31.1366
LDHC	Large artery stroke	rs112513839	T	C	T	C	-0.12542	0.0119	0.0788172	0.0982	11	18495928	0.7776	0.042	11	18495928	2.9643e-15	0.0158913	27270	1241207	0.00227899	62.2854
LDHC	Large artery stroke	rs16935044	C	T	C	T	0.152789	0.0653	0.037143	0.0414	11	18165766	0.3119	0.0646	11	18165766	4.6985e-12	0.0220969	28633	1241207	0.00166698	47.807
LDHC	Large artery stroke	rs2468826	T	C	T	C	0.0590558	-0.0169	0.5811	0.4204	11	18170688	0.4739	0.0235	11	18170688	2.3015e-13	0.00805673	31644	1241207	0.00169504	53.7255
LDHC	Large artery stroke	rs2658563	A	G	A	G	0.0664716	0.0291	0.260127	0.2782	11	18487425	0.3802	0.0332	11	18487425	1.6552e-11	0.00987133	26661	1241207	0.00169788	45.3407
LDHC	Large artery stroke	rs4237737	G	A	G	A	0.0620793	-0.0232	0.2748	0.2703	11	18871150	0.334	0.024	11	18871150	3.4318e-12	0.00892085	31527	1241207	0.00153367	48.4232
LDHC	Large artery stroke	rs4417246	G	A	G	A	-0.0590954	-0.0061	0.307264	0.3196	11	18212384	0.7904	0.023	11	18212384	6.9344e-12	0.00861588	31644	1241207	0.00148447	47.0415
LDHC	Large artery stroke	rs55784529	T	C	T	C	0.0568175	-0.0153	0.185502	0.189	11	17907993	0.571	0.027	11	17907993	2.9295e-08	0.0102451	31528	1241207	0.00097456	30.7539
LDHC	Large artery stroke	rs56245438	C	T	C	T	-0.0463551	0.0046	0.34582	0.3531	11	18803797	0.8457	0.0237	11	18803797	4.3065e-08	0.00846251	30862	1241207	0.000971293	30.0033
LDHC	Large artery stroke	rs61882742	C	A	C	A	-0.0868986	0.0138	0.255233	0.271	11	18286402	0.5746	0.0245	11	18286402	1.5518e-21	0.00911718	31644	1241207	0.00286265	90.8399
LDHC	Large artery stroke	rs61884736	G	A	G	A	-0.0960006	0.0101	0.0659797	0.0702	11	18624496	0.816	0.0435	11	18624496	2.1692e-09	0.0160418	31528	1241207	0.00113462	35.8108
LDHC	Large artery stroke	rs66520188	T	C	T	C	0.146825	0.0231	0.0908295	0.1003	11	18089881	0.5305	0.0367	11	18089881	4.6155e-26	0.0139051	31315	1241207	0.00354779	111.487
LDHC	Large artery stroke	rs7118531	T	C	T	C	0.0903457	0.0283	0.154452	0.1584	11	18707905	0.4058	0.0341	11	18707905	3.0635e-16	0.0110571	31315	1241207	0.00212741	66.7577
LDHC	Large artery stroke	rs7121601	T	C	T	C	-0.0552855	0.0187	0.365936	0.3713	11	18734979	0.4058	0.0225	11	18734979	2.672e-11	0.00829664	31306	1241207	0.00141636	44.4007
LDHC	Large artery stroke	rs72866724	C	G	C	G	0.0790497	0.0669	0.896448	0.0948	11	18207670	0.05852	0.0353	11	18207670	1.4665e-09	0.0130704	31529	1241207	0.0011588	36.576
LDHC	Large artery stroke	rs72876732	T	G	T	G	0.694375	-0.0961	0.0352628	0.0322	11	18550800	0.1472	0.0663	11	18550800	7.9441e-195	0.0233197	27027	1241207	0.0317633	886.562
LDHC	Large artery stroke	rs72881319	G	C	G	C	-0.0790391	0.0236	0.0851739	0.0773	11	18624272	0.563	0.0409	11	18624272	3.0282e-08	0.0142678	31522	1241207	0.000972604	30.6863
LDHC	Large artery stroke	rs72882562	A	G	A	G	0.164783	-0.0666	0.0412404	0.0469	11	18790890	0.3724	0.0747	11	18790890	1.9526e-13	0.0224131	25173	1241207	0.00214267	54.0491
LDHC	Large artery stroke	rs7938977	G	A	G	A	0.315614	0.0016	0.311125	0.3208	11	18480315	0.9484	0.0241	11	18480315	1e-200	0.00863203	31309	1241207	0.0409504	1336.77
LDHC	Large artery stroke	rs7950283	T	C	T	C	-0.105928	-0.0119	0.236168	0.2436	11	18394621	0.6678	0.0277	11	18394621	2.0817e-29	0.00940804	31315	1241207	0.00403196	126.764
NUP50	Large artery stroke	rs11704050	T	G	T	G	0.189186	-0.0232	0.188257	0.2034	22	45534295	0.384	0.0266	22	45534295	4.4279e-77	0.0101807	31568	1241207	0.0108207	345.302
NUP50	Large artery stroke	rs117289461	C	T	C	T	0.199954	0.0652	0.0401231	0.0452	22	45547452	0.2339	0.0547	22	45547452	1.0484e-22	0.0203883	31232	1241207	0.00307018	96.177
NUP50	Large artery stroke	rs12159468	C	T	C	T	0.0889623	0.0277	0.169432	0.184	22	45505631	0.3267	0.0283	22	45505631	7.379e-17	0.0106658	31233	1241207	0.00222252	69.5662
NUP50	Large artery stroke	rs12628758	T	C	T	C	-0.0557637	0.0305	0.354185	0.347	22	45612315	0.1915	0.0234	22	45612315	1.8988e-11	0.00830608	31684	1241207	0.00142054	45.0696
NUP50	Large artery stroke	rs17546934	C	A	C	A	0.136565	0.0644	0.0464575	0.0476	22	45517094	0.2223	0.0528	22	45517094	3.9489e-12	0.0196808	29140	1241207	0.00164963	48.1464
NUP50	Large artery stroke	rs226509	T	G	T	G	-0.0609019	0.0547	0.342455	0.3865	22	45657164	0.06159	0.0293	22	45657164	4.3057e-09	0.0103716	20642	1241207	0.00166761	34.477
NUP50	Large artery stroke	rs5765229	C	T	C	T	-0.0599656	-0.0052	0.507776	0.5098	22	45638796	0.8194	0.0229	22	45638796	2.142e-11	0.00895557	24943	1241207	0.00179428	44.8315
NUP50	Large artery stroke	rs5766392	C	G	C	G	0.0803341	0.0111	0.433367	0.432	22	45472821	0.6219	0.0224	22	45472821	1.5117e-23	0.00803277	31556	1241207	0.00315946	100.01
NUP50	Large artery stroke	rs5766438	T	C	T	C	0.0690687	-0.0095	0.408923	0.4115	22	45515269	0.6796	0.0229	22	45515269	1.8443e-17	0.00812248	31355	1241207	0.0023008	72.3032
NUP50	Large artery stroke	rs5766538	G	A	G	A	-0.0838738	0.0671	0.864182	0.115	22	45603425	0.05225	0.0346	22	45603425	6.9305e-13	0.0116805	31224	1241207	0.00164865	51.5591
NUP50	Large artery stroke	rs7290824	T	C	T	C	-0.270629	0.0139	0.727818	0.2633	22	45527815	0.5833	0.0253	22	45527815	1e-200	0.00892532	31684	1241207	0.0281993	919.335
NUP50	Large artery stroke	rs75706583	C	A	C	A	-0.19081	-0.1384	0.0328012	0.0448	22	45575409	0.0403	0.0675	22	45575409	9.4345e-16	0.0237503	27940	1241207	0.00230481	64.5405
NUP50	Large artery stroke	rs77817923	C	T	C	T	-0.148321	0.0304	0.0654006	0.0631	22	45511360	0.5671	0.0531	22	45511360	4.1501e-18	0.0170985	27980	1241207	0.0026821	75.2416
PFKP	Large artery stroke	rs10430770	T	C	T	C	0.216163	-0.0115	0.30445	0.312	10	3173727	0.6155	0.0229	10	3173727	7.14e-138	0.0086486	31567	1241207	0.0194056	624.66
PFKP	Large artery stroke	rs10736965	A	G	A	G	0.700408	0.0025	0.066339	0.0671	10	3100322	0.9648	0.0561	10	3100322	1e-200	0.0168388	28470	1241207	0.0572887	1730.01
PFKP	Large artery stroke	rs10794989	G	A	G	A	0.0477367	0.0113	0.38284	0.4095	10	3067312	0.6305	0.0236	10	3067312	5.1888e-09	0.00817255	31684	1241207	0.00107568	34.1163
PFKP	Large artery stroke	rs10794994	T	G	T	G	-0.0470464	-0.0105	0.536775	0.4741	10	3097928	0.6993	0.0273	10	3097928	1.8551e-08	0.00836381	28746	1241207	0.00109949	31.6384
PFKP	Large artery stroke	rs10795005	C	T	C	T	-0.364187	-0.0031	0.181666	0.2214	10	3145008	0.9202	0.0311	10	3145008	1e-200	0.010788	28899	1241207	0.037939	1139.56
PFKP	Large artery stroke	rs10903952	G	A	G	A	-0.0777595	-0.0145	0.42626	0.3833	10	3098309	0.7168	0.0399	10	3098309	3.9548e-10	0.0124302	13232	1241207	0.00294879	39.1279
PFKP	Large artery stroke	rs10903964	G	T	G	T	-0.257354	0.0769	0.916154	0.085	10	3139766	0.1129	0.0485	10	3139766	4.4249e-71	0.0144369	31230	1241207	0.0100728	317.753
PFKP	Large artery stroke	rs11251762	G	A	G	A	0.0996075	0.0248	0.148305	0.1441	10	3246661	0.4998	0.0368	10	3246661	8.9261e-19	0.0112578	31234	1241207	0.00250015	78.2803
PFKP	Large artery stroke	rs112762131	A	G	A	G	-0.119996	-0.0169	0.0497576	0.0582	10	3021222	0.7737	0.0588	10	3021222	2.8607e-09	0.020204	25906	1241207	0.00135977	35.2714
PFKP	Large artery stroke	rs11591441	T	C	T	C	0.365422	-0.0638	0.255402	0.2516	10	3166624	0.01032	0.0249	10	3166624	1e-200	0.00910944	31684	1241207	0.0483337	1609.08
PFKP	Large artery stroke	rs11592619	T	C	T	C	0.384163	-0.0302	0.367068	0.3542	10	3133714	0.2394	0.0257	10	3133714	1e-200	0.00836641	30746	1241207	0.064174	2108.26
PFKP	Large artery stroke	rs117733067	A	G	A	G	0.119907	0.0624	0.126122	0.1234	10	3214691	0.1124	0.0393	10	3214691	1.0217e-22	0.0122232	30364	1241207	0.00315927	96.2258
PFKP	Large artery stroke	rs11813585	T	C	T	C	0.0549618	-0.005	0.323442	0.3591	10	3098711	0.8966	0.0383	10	3098711	3.7833e-09	0.00932583	26272	1241207	0.00132032	34.7307
PFKP	Large artery stroke	rs12257705	T	C	T	C	-0.0991144	0.0347	0.0700515	0.0856	10	3160127	0.4189	0.0429	10	3160127	1.9126e-10	0.0155642	31684	1241207	0.00127827	40.5501
PFKP	Large artery stroke	rs12775265	A	G	A	G	-0.244534	-0.0118	0.386744	0.4	10	3119080	0.6775	0.0284	10	3119080	1.442e-147	0.0094524	23595	1241207	0.027582	669.2
PFKP	Large artery stroke	rs17212803	T	C	T	C	0.463017	-0.0226	0.0591453	0.0758	10	3150314	0.6451	0.0491	10	3150314	8.3343e-149	0.0178219	28289	1241207	0.0233038	674.923
PFKP	Large artery stroke	rs17276307	C	T	C	T	0.0910901	-0.0092	0.137357	0.1548	10	2764745	0.8084	0.0379	10	2764745	2.934e-14	0.0119837	29384	1241207	0.00196246	57.7743
PFKP	Large artery stroke	rs2279208	A	G	A	G	-0.364531	0.0576	0.159269	0.1511	10	3171043	0.04822	0.0291	10	3171043	1e-200	0.010856	31684	1241207	0.0343638	1127.46
PFKP	Large artery stroke	rs2306297	C	A	C	A	-0.18794	-0.0018	0.5725	0.4398	10	3151325	0.9355	0.0222	10	3151325	4.981e-105	0.00863499	27399	1241207	0.0169955	473.676
PFKP	Large artery stroke	rs2306307	T	G	T	G	0.30205	-0.0212	0.389867	0.3971	10	3159250	0.4582	0.0285	10	3159250	1.6816e-191	0.0102326	20075	1241207	0.0415982	871.243
PFKP	Large artery stroke	rs2454837	T	C	T	C	0.0903539	0.0084	0.130482	0.1264	10	2991774	0.7977	0.0327	10	2991774	1.8449e-14	0.0117937	31684	1241207	0.00184905	58.6903
PFKP	Large artery stroke	rs34267375	C	T	C	T	0.0486154	-0.0148	0.582698	0.3872	10	3274266	0.5042	0.0222	10	3274266	1.5936e-09	0.00805597	31684	1241207	0.00114808	36.4153
PFKP	Large artery stroke	rs3829913	T	C	T	C	-0.212117	0.018	0.186758	0.208	10	3160917	0.4802	0.0256	10	3160917	3.3785e-95	0.0102467	31355	1241207	0.0134829	428.508
PFKP	Large artery stroke	rs4306207	T	C	T	C	-0.160396	0.017	0.0609483	0.0677	10	3156404	0.7459	0.0523	10	3156404	3.856e-16	0.0196976	22516	1241207	0.00293623	66.3009
PFKP	Large artery stroke	rs4881012	A	G	A	G	-0.0500256	-0.0083	0.277228	0.2755	10	2744342	0.7741	0.0289	10	2744342	4.3016e-08	0.00913225	29921	1241207	0.00100188	30.0054
PFKP	Large artery stroke	rs56002827	T	C	T	C	-0.0898717	0.0506	0.126291	0.1475	10	3275484	0.2142	0.0407	10	3275484	2.4945e-13	0.0122792	30053	1241207	0.00177927	53.5642
PFKP	Large artery stroke	rs61829292	G	A	G	A	-0.0917619	0.0248	0.091525	0.0955	10	3234571	0.5914	0.0462	10	3234571	2.5787e-10	0.0145145	28544	1241207	0.0013983	39.9661
PFKP	Large artery stroke	rs67060216	A	G	A	G	0.084139	0.0301	0.812488	0.2012	10	2920634	0.3148	0.03	10	2920634	1.7078e-16	0.0102098	31484	1241207	0.00215246	67.9098
PFKP	Large artery stroke	rs7095637	C	T	C	T	-0.134628	0.0099	0.512853	0.5019	10	2977379	0.6401	0.0212	10	2977379	2.3046e-64	0.00794765	31684	1241207	0.00897502	286.922
PFKP	Large artery stroke	rs74112075	A	G	A	G	0.0927529	-0.0653	0.0651027	0.0628	10	3157218	0.2163	0.0528	10	3157218	1.0753e-08	0.0162198	31226	1241207	0.00104615	32.6991
PFKP	Large artery stroke	rs75347226	T	G	T	G	-0.0844035	-0.0183	0.0734187	0.0843	10	3279123	0.6816	0.0446	10	3279123	3.7381e-08	0.0153386	31240	1241207	0.000968322	30.2778
PFKP	Large artery stroke	rs75728123	G	A	G	A	-0.417007	-0.0109	0.843433	0.168	10	3160623	0.701	0.0284	10	3160623	1e-200	0.0109528	31562	1241207	0.0439103	1449.45
PFKP	Large artery stroke	rs75927650	C	T	C	T	0.183474	0.0298	0.140159	0.1422	10	3091465	0.3997	0.0354	10	3091465	1.3544e-55	0.011681	30407	1241207	0.00804839	246.697
PFKP	Large artery stroke	rs78812166	T	G	T	G	-0.258613	-0.108	0.0364776	0.0537	10	3100527	0.1109	0.0677	10	3100527	2.295e-29	0.0229864	26924	1241207	0.00467932	126.569
PFKP	Large artery stroke	rs7903250	T	C	T	C	-0.324109	0.0271	0.239723	0.2549	10	3154863	0.2836	0.0253	10	3154863	1e-200	0.00932255	31566	1241207	0.0368785	1208.61
PFKP	Large artery stroke	rs7909171	G	A	G	A	0.184862	0.0409	0.464803	0.4664	10	3118871	0.08663	0.0238	10	3118871	1.3852e-117	0.00801913	31256	1241207	0.016718	531.388
PFKP	Large artery stroke	rs9664019	T	C	T	C	-0.0851258	-0.0465	0.0947833	0.0951	10	3049073	0.2422	0.0398	10	3049073	3.7187e-10	0.0135871	31567	1241207	0.00124193	39.2502
RFC4	Large artery stroke	rs17373414	T	C	T	C	0.129419	-0.006	0.0880144	0.0994	3	186585527	0.8969	0.0459	3	186585527	1.057e-14	0.0167377	22235	1241207	0.00268165	59.7815
RFC4	Large artery stroke	rs189717	G	A	G	A	0.202389	-0.0204	0.20867	0.2266	3	186526177	0.4276	0.0257	3	186526177	6.8345e-80	0.010693	26482	1241207	0.0133471	358.212
RFC4	Large artery stroke	rs2009037	T	C	T	C	0.105468	0.0196	0.694207	0.3073	3	186486742	0.4446	0.0256	3	186486742	9.9904e-28	0.00966432	25218	1241207	0.00470045	119.086
RFC4	Large artery stroke	rs266751	G	A	G	A	0.127851	0.0383	0.236013	0.2272	3	186511696	0.1293	0.0253	3	186511696	1.3125e-34	0.0104197	25541	1241207	0.00586011	150.544
RFC4	Large artery stroke	rs2889832	G	C	G	C	-0.0655143	-0.0285	0.607256	0.3968	3	186432214	0.1915	0.0218	3	186432214	1.5877e-13	0.00887776	26600	1241207	0.00204313	54.4544
RFC4	Large artery stroke	rs36219755	T	C	T	C	0.126022	0.0461	0.909646	0.1063	3	186568778	0.2201	0.0376	3	186568778	1.2031e-16	0.0152147	26280	1241207	0.0026038	68.6012
RFC4	Large artery stroke	rs3816112	T	C	T	C	-0.358937	-0.0563	0.0780187	0.0709	3	186502665	0.1689	0.0409	3	186502665	2.8745e-109	0.0161626	26609	1241207	0.0181975	493.154
RFC4	Large artery stroke	rs56211697	T	C	T	C	0.145248	0.0342	0.099672	0.1179	3	186429997	0.3406	0.0359	3	186429997	2.2548e-22	0.0149283	25002	1241207	0.0037721	94.6595
RFC4	Large artery stroke	rs62294444	G	A	G	A	-0.411401	-0.0128	0.261041	0.2417	3	186494986	0.6127	0.0253	3	186494986	1e-200	0.00995543	26153	1241207	0.0612941	1707.57
RFC4	Large artery stroke	rs6807774	G	A	G	A	0.0637883	-0.0051	0.560886	0.4622	3	186464055	0.8097	0.0213	3	186464055	6.0478e-13	0.00886022	25860	1241207	0.0020003	51.8274
RFC4	Large artery stroke	rs7649121	T	A	T	A	-0.0963664	-0.0338	0.180357	0.1848	3	186568785	0.2472	0.0292	3	186568785	1.0996e-15	0.0120231	23398	1241207	0.00273809	64.2363
RFC4	Large artery stroke	rs9871339	C	T	C	T	-0.108248	-0.0116	0.573874	0.3968	3	186476598	0.636	0.0246	3	186476598	5.0906e-33	0.00904316	25002	1241207	0.00569822	143.272
SIRT1	Large artery stroke	rs10823141	C	T	C	T	0.340306	0.0312	0.109425	0.0946	10	69880606	0.3814	0.0356	10	69880606	5.5624e-72	0.0189671	14262	1241207	0.0220731	321.867
SIRT1	Large artery stroke	rs10997476	A	G	A	G	0.095276	-0.0194	0.565054	0.4613	10	68757916	0.406	0.0234	10	68757916	1.4945e-15	0.0119431	14263	1241207	0.00444211	63.6316
SIRT1	Large artery stroke	rs11592680	C	T	C	T	0.424975	0.0499	0.116461	0.1146	10	69866657	0.1267	0.0326	10	69866657	1.3014e-116	0.0185129	14178	1241207	0.0358355	526.885
SIRT1	Large artery stroke	rs117479359	T	G	T	G	0.463014	0.0444	0.0749647	0.076	10	69838913	0.294	0.0423	10	69838913	5.345e-90	0.023017	13610	1241207	0.0288742	404.602
SIRT1	Large artery stroke	rs11814075	T	G	T	G	0.219054	0.0264	0.0668252	0.0821	10	68790746	0.502	0.0394	10	68790746	2.5445e-20	0.0237156	14256	1241207	0.00594901	85.3047
SIRT1	Large artery stroke	rs12240613	C	T	C	T	0.288311	0.0596	0.0568313	0.0647	10	68732840	0.2055	0.0471	10	68732840	4.7112e-24	0.0285016	11483	1241207	0.00883233	102.308
SIRT1	Large artery stroke	rs12761998	C	A	C	A	-0.248156	-0.0373	0.0610537	0.0686	10	68864743	0.4919	0.0543	10	68864743	1.3238e-17	0.0290533	10333	1241207	0.00701094	72.9414
SIRT1	Large artery stroke	rs138530890	A	C	A	C	0.198894	0.0546	0.961395	0.0403	10	69060145	0.3331	0.0564	10	69060145	2.0788e-10	0.0312953	13755	1241207	0.00292787	40.3852
SIRT1	Large artery stroke	rs142194353	T	C	T	C	0.414008	0.0193	0.957106	0.0417	10	69641539	0.755	0.0618	10	69641539	2.7175e-45	0.029313	14174	1241207	0.0138783	199.451
SIRT1	Large artery stroke	rs147216170	T	C	T	C	0.560946	0.0143	0.0503452	0.055	10	69821494	0.7992	0.0562	10	69821494	6.5111e-73	0.0310591	10841	1241207	0.0292093	326.125
SIRT1	Large artery stroke	rs16925142	C	A	C	A	0.188182	0.0201	0.0638516	0.0748	10	69900418	0.6848	0.0494	10	69900418	3.0327e-12	0.0269745	11496	1241207	0.00421569	48.6603
SIRT1	Large artery stroke	rs17454621	C	T	C	T	-0.37398	0.016	0.101307	0.1159	10	69686806	0.7426	0.0488	10	69686806	5.4013e-53	0.0244072	9219	1241207	0.0248344	234.728
SIRT1	Large artery stroke	rs1900006	A	G	A	G	-0.0766382	-0.0151	0.347869	0.3608	10	69978063	0.4895	0.0219	10	69978063	7.102e-10	0.012434	14256	1241207	0.00265776	37.9846
SIRT1	Large artery stroke	rs1900017	T	C	T	C	0.115188	0.0365	0.728942	0.2767	10	70054596	0.1535	0.0256	10	70054596	1.1556e-16	0.0138986	13100	1241207	0.00521586	68.6755
SIRT1	Large artery stroke	rs2007505	G	A	G	A	-0.315903	-0.0196	0.102383	0.1179	10	69764085	0.6798	0.0475	10	69764085	1.7113e-57	0.0197664	13925	1241207	0.018012	255.381
SIRT1	Large artery stroke	rs2127595	A	C	A	C	0.171688	-0.0026	0.780724	0.2078	10	68941035	0.9181	0.0256	10	68941035	3.6487e-33	0.0143099	14263	1241207	0.00999168	143.929
SIRT1	Large artery stroke	rs4466711	C	T	C	T	0.256668	0.0373	0.642489	0.3287	10	69361491	0.146	0.0257	10	69361491	7.0771e-96	0.0123538	14263	1241207	0.0293752	431.598
SIRT1	Large artery stroke	rs61866878	C	T	C	T	-0.145022	-0.0121	0.164227	0.1966	10	68955883	0.7059	0.0321	10	68955883	3.4198e-18	0.0166757	13100	1241207	0.00574021	75.6193
SIRT1	Large artery stroke	rs7072730	C	T	C	T	0.385117	0.0418	0.0585599	0.0587	10	69007086	0.3508	0.0448	10	69007086	1.1679e-52	0.0252164	14263	1241207	0.0160903	233.217
SIRT1	Large artery stroke	rs7076694	A	G	A	G	0.103313	-0.0369	0.12521	0.1068	10	68661687	0.3163	0.0368	10	68661687	3.123e-08	0.0186671	13100	1241207	0.00233277	30.626
SIRT1	Large artery stroke	rs717976	C	G	C	G	0.465525	0.0376	0.595813	0.3991	10	69551141	0.07987	0.0215	10	69551141	1e-200	0.0120652	14263	1241207	0.0945128	1488.53
SIRT1	Large artery stroke	rs72806677	T	C	T	C	-0.230997	-0.0011	0.153407	0.174	10	69224145	0.9739	0.0328	10	69224145	6.6886e-45	0.0164293	14263	1241207	0.0136704	197.656
SIRT1	Large artery stroke	rs72808614	C	T	C	T	-0.330077	-0.0116	0.0708921	0.0835	10	69601378	0.8396	0.0571	10	69601378	5.0183e-28	0.0300742	8393	1241207	0.0141493	120.431
SIRT1	Large artery stroke	rs76685030	T	C	T	C	0.253778	0.0922	0.042694	0.0468	10	70065663	0.07109	0.0511	10	70065663	7.2869e-15	0.0326214	11496	1241207	0.00523692	60.5101
SIRT1	Large artery stroke	rs942778	C	T	C	T	0.179386	0.0261	0.194529	0.2261	10	68740296	0.3887	0.0303	10	68740296	3.7439e-23	0.0181004	9740	1241207	0.00998351	98.1998
SIRT3	Large artery stroke	rs1058900	T	C	T	C	0.0714039	-0.0933	0.399757	0.4541	11	308290	0.003685	0.0321	11	308290	3.1421e-10	0.0113491	16178	1241207	0.00244082	39.5793
SIRT3	Large artery stroke	rs3809109	G	A	G	A	-0.0808112	0.0329	0.560496	0.4787	11	290233	0.1937	0.0253	11	290233	1.426e-17	0.00947055	22630	1241207	0.00320711	72.8039
SIRT3	Large artery stroke	rs61876235	A	G	A	G	0.0802027	-0.0662	0.173007	0.2119	11	299617	0.1267	0.0433	11	299617	7.1825e-09	0.0138596	18193	1241207	0.00183727	33.4834
SIRT3	Large artery stroke	rs72878032	T	C	T	C	0.208218	-0.0314	0.212506	0.2124	11	212408	0.2387	0.0267	11	212408	1.2855e-101	0.00972895	31566	1241207	0.014303	458.012
SIRT3	Large artery stroke	rs760059	C	T	C	T	-0.114096	0.0343	0.409234	0.4611	11	284716	0.3184	0.0343	11	284716	1.4373e-23	0.0114031	15905	1241207	0.00625513	100.101
SIRT3	Large artery stroke	rs7943246	C	T	C	T	-0.178234	0.0219	0.253502	0.2643	11	225171	0.3618	0.024	11	225171	1.6548e-84	0.00915008	31558	1241207	0.0118803	379.403
SIRT3	Large artery stroke	rs9734276	A	G	A	G	0.0894167	-0.0341	0.154195	0.1433	11	284039	0.4958	0.05	11	284039	4.0993e-10	0.0143058	18733	1241207	0.00208115	39.0633
SLC16A1	Large artery stroke	rs10494151	C	A	C	A	0.132795	-0.0523	0.0440287	0.0435	1	113668917	0.3834	0.06	1	113668917	1.6529e-11	0.0197201	30547	1241207	0.00148229	45.3438
SLC16A1	Large artery stroke	rs61817894	T	C	T	C	-0.0740101	0.0571	0.135459	0.1444	1	113651577	0.1594	0.0405	1	113651577	5.0414e-09	0.0126608	26635	1241207	0.00128129	34.1685
SLC16A1	Large artery stroke	rs7169	G	A	G	A	0.125876	-0.0126	0.581525	0.423	1	113455099	0.556	0.0214	1	113455099	1.9734e-54	0.00810203	31300	1241207	0.0076527	241.361
SLC16A1	Large artery stroke	rs74862275	A	G	A	G	0.112546	0.0928	0.048957	0.0596	1	113113938	0.05181	0.0477	1	113113938	1.1635e-09	0.018495	31394	1241207	0.00117812	37.0273
SLC16A4	Large artery stroke	rs112452879	A	G	A	G	0.141255	-0.0423	0.0534056	0.0508	1	110897728	0.387	0.0489	1	110897728	1.5337e-15	0.0177137	31521	1241207	0.00201331	63.5854
SLC16A4	Large artery stroke	rs12127260	G	A	G	A	0.164669	0.0946	0.0817023	0.0811	1	110991604	0.03724	0.0454	1	110991604	4.0225e-29	0.014701	30836	1241207	0.00405236	125.459
SLC16A4	Large artery stroke	rs12408548	C	T	C	T	-0.172286	0.0066	0.0288586	0.0329	1	110821166	0.9202	0.0656	1	110821166	1.095e-12	0.0242046	30452	1241207	0.00166099	50.6612
SLC16A4	Large artery stroke	rs4626884	G	T	G	T	-0.250785	0.028	0.0598437	0.07	1	110938530	0.5111	0.0426	1	110938530	1.8761e-50	0.0167888	31529	1241207	0.0070273	223.118
SLC16A4	Large artery stroke	rs6537661	A	C	A	C	0.0547609	0.0101	0.349736	0.3508	1	111027785	0.674	0.024	1	111027785	8.0427e-11	0.00842476	30976	1241207	0.0013621	42.2473
SLC16A4	Large artery stroke	rs904215	T	G	T	G	0.107169	-0.0119	0.4474	0.4401	1	110890518	0.5752	0.0213	1	110890518	7.2421e-41	0.00800554	31556	1241207	0.00564693	179.195
SLC16A7	Large artery stroke	rs12312997	T	A	T	A	0.0933916	-0.0516	0.138605	0.1337	12	59906029	0.1706	0.0376	12	59906029	6.6398e-12	0.0136032	22631	1241207	0.00207838	47.1296
SLC16A7	Large artery stroke	rs17650311	T	C	T	C	0.157081	0.0016	0.764572	0.2469	12	60175605	0.9476	0.0244	12	60175605	1.3573e-52	0.0102917	26225	1241207	0.00880465	232.935
SLC16A7	Large artery stroke	rs2363585	A	T	A	T	0.0557567	0.0013	0.385611	0.39	12	60791165	0.9524	0.0217	12	60791165	5.5892e-10	0.0089907	26109	1241207	0.00147088	38.4569
SLC16A7	Large artery stroke	rs34556393	G	A	G	A	0.0830415	-0.0063	0.111796	0.1152	12	60415439	0.8567	0.0352	12	60415439	2.5975e-09	0.0139444	25896	1241207	0.00136762	35.4617
SLC16A7	Large artery stroke	rs4534617	G	A	G	A	-0.0729368	0.0084	0.212033	0.2036	12	60334109	0.7518	0.0265	12	60334109	8.6709e-12	0.0106839	26218	1241207	0.00177445	46.6016
SLC16A7	Large artery stroke	rs58679232	G	A	G	A	0.0754505	-0.0392	0.158903	0.1722	12	59946684	0.1892	0.0299	12	59946684	4.9023e-10	0.0121258	25443	1241207	0.0015194	38.714
SLC16A7	Large artery stroke	rs7303302	G	A	G	A	-0.121003	0.0293	0.159119	0.171	12	59971619	0.2997	0.0283	12	59971619	3.7932e-24	0.0119371	26225	1241207	0.00390283	102.745
SLC16A7	Large artery stroke	rs79657069	C	T	C	T	0.157656	0.0346	0.0357783	0.0332	12	60327934	0.5935	0.0649	12	60327934	3.2283e-10	0.0250745	23052	1241207	0.001712	39.5292
SMARCA4	Large artery stroke	rs10401845	C	T	C	T	-0.0741011	-0.0536	0.184923	0.1974	19	11191536	0.04929	0.0273	19	11191536	8.5523e-13	0.0103609	30902	1241207	0.00165253	51.1478
SMARCA4	Large artery stroke	rs117091263	A	G	A	G	-0.150334	0.0149	0.0312047	0.0335	19	11241002	0.8183	0.065	19	11241002	1.6437e-10	0.0235212	29895	1241207	0.00136458	40.8473
SMARCA4	Large artery stroke	rs12710258	T	C	T	C	0.0650584	0.0944	0.207728	0.2207	19	10990329	0.002275	0.0309	19	10990329	5.3305e-11	0.00991532	30902	1241207	0.00139124	43.0492
SMARCA4	Large artery stroke	rs13465	A	G	A	G	-0.131587	-0.0665	0.0599641	0.0643	19	10802792	0.1797	0.0496	19	10802792	1.6724e-14	0.0171481	30165	1241207	0.00194827	58.8802
SMARCA4	Large artery stroke	rs73013163	A	C	A	C	0.130531	-0.0419	0.0540111	0.0603	19	11125216	0.4219	0.0521	19	11125216	2.5826e-11	0.0195733	25543	1241207	0.00173807	44.4694
SMARCA4	Large artery stroke	rs73013167	C	G	C	G	-0.167126	-0.0517	0.700725	0.3051	19	11126199	0.02922	0.0237	19	11126199	2.0366e-82	0.00869051	31569	1241207	0.0115792	369.804
SMARCA4	Large artery stroke	rs76213248	T	C	T	C	-0.0524744	-0.0647	0.385862	0.4019	19	11269893	0.002702	0.0216	19	11269893	1.3862e-10	0.00817702	31556	1241207	0.00130334	41.1791
STMN1	Large artery stroke	rs10794534	T	G	T	G	-0.0623798	-0.0311	0.679365	0.3436	1	26714588	0.183	0.0234	1	26714588	1.3663e-09	0.0102951	21657	1241207	0.00169238	36.7105
STMN1	Large artery stroke	rs11247854	G	A	G	A	-0.0910972	-0.0107	0.713296	0.3082	1	26399230	0.6594	0.0243	1	26399230	3.6157e-21	0.00964706	26271	1241207	0.00338276	89.1635
STMN1	Large artery stroke	rs1257156	G	T	G	T	-0.205549	-0.0039	0.189805	0.1964	1	26297984	0.8845	0.0267	1	26297984	7.5142e-77	0.0110782	26493	1241207	0.0128278	344.236
STMN1	Large artery stroke	rs149491294	T	G	T	G	-0.172763	0.0032	0.0362501	0.0461	1	26354120	0.9581	0.0599	1	26354120	3.1646e-13	0.0237084	25462	1241207	0.00208114	53.0962
STMN1	Large artery stroke	rs6691747	G	C	G	C	-0.0733954	-0.0063	0.637912	0.3688	1	26529121	0.7824	0.0229	1	26529121	7.1161e-15	0.00943094	24338	1241207	0.00248235	60.5608
STMN1	Large artery stroke	rs807060	G	T	G	T	-0.107841	-0.0365	0.417628	0.4284	1	26241455	0.1076	0.0227	1	26241455	3.4714e-34	0.0088461	26271	1241207	0.0056252	148.604
STMN1	Large artery stroke	rs869139	C	T	C	T	-0.0535773	-0.0192	0.436508	0.4398	1	26527699	0.3651	0.0212	1	26527699	1.1235e-09	0.00879644	26271	1241207	0.00141013	37.095
TKT	Large artery stroke	rs112621763	T	C	T	C	0.233639	-0.0089	0.0253224	0.0355	3	53315967	0.8885	0.0634	3	53315967	6.4183e-10	0.0378069	14173	1241207	0.00268731	38.1845
TKT	Large artery stroke	rs115002913	T	C	T	C	0.243939	-0.042	0.0348376	0.0298	3	53368786	0.6212	0.0849	3	53368786	4.4802e-13	0.0336919	13100	1241207	0.00398573	52.4139
TKT	Large artery stroke	rs11915963	C	T	C	T	-0.149582	0.0274	0.0991248	0.1065	3	53771914	0.4332	0.035	3	53771914	4.3593e-14	0.0198133	14263	1241207	0.0039802	56.9885
TKT	Large artery stroke	rs12638195	A	G	A	G	-0.15292	-0.0067	0.650644	0.3604	3	52876639	0.7691	0.0227	3	52876639	7.6722e-35	0.0124191	14262	1241207	0.010519	151.596
TKT	Large artery stroke	rs13065154	A	G	A	G	0.0873473	-0.0457	0.165564	0.1863	3	53685491	0.1025	0.028	3	53685491	4.1723e-08	0.0159294	14263	1241207	0.00210365	30.0635
TKT	Large artery stroke	rs13097864	T	C	T	C	0.209786	0.1136	0.0741322	0.0782	3	53329760	0.04511	0.0567	3	53329760	2.7667e-15	0.0265518	10333	1241207	0.00600512	62.4137
TKT	Large artery stroke	rs17053186	T	C	T	C	-0.180924	0.0063	0.177628	0.17	3	53600137	0.8398	0.031	3	53600137	1.6282e-31	0.0154914	14263	1241207	0.00947255	136.38
TKT	Large artery stroke	rs2070618	C	G	C	G	-0.179324	0.0167	0.0652099	0.0609	3	53835785	0.7239	0.0472	3	53835785	7.7204e-14	0.0239902	14252	1241207	0.00390513	55.8663
TKT	Large artery stroke	rs2358739	C	G	C	G	-0.380936	0.0174	0.541959	0.4567	3	53454941	0.4122	0.0212	3	53454941	1e-200	0.0118835	14263	1241207	0.0672035	1027.44
TKT	Large artery stroke	rs312487	T	C	T	C	0.110548	-0.0107	0.488218	0.4951	3	53545622	0.6271	0.022	3	53545622	1.0292e-20	0.0118449	14263	1241207	0.00606998	87.0927
TKT	Large artery stroke	rs35777100	C	T	C	T	0.211914	0.0318	0.525501	0.4723	3	53427972	0.138	0.0215	3	53427972	8.6456e-70	0.012	13925	1241207	0.0219047	311.81
TKT	Large artery stroke	rs3773732	A	G	A	G	-0.183116	0.0049	0.744661	0.2669	3	53200876	0.8467	0.0254	3	53200876	1.6475e-40	0.013742	13925	1241207	0.0125909	177.538
TKT	Large artery stroke	rs3774568	A	T	A	T	-0.0808038	0.0177	0.761497	0.2111	3	53796806	0.4915	0.0257	3	53796806	9.0841e-09	0.0140602	13926	1241207	0.00236607	33.0233
TKT	Large artery stroke	rs41292864	A	G	A	G	0.136407	-0.0235	0.10118	0.1142	3	52852410	0.5507	0.0394	3	52852410	6.6584e-12	0.0198703	13925	1241207	0.00337292	47.1201
TKT	Large artery stroke	rs4687736	C	G	C	G	0.095463	-0.0169	0.263754	0.2657	3	53745112	0.4836	0.0241	3	53745112	1.2279e-12	0.0134411	14252	1241207	0.00352686	50.4356
TKT	Large artery stroke	rs56136581	T	C	T	C	0.16428	0.0089	0.0864324	0.0978	3	52892110	0.828	0.0409	3	52892110	2.589e-12	0.0234735	11492	1241207	0.00424392	48.9705
TKT	Large artery stroke	rs62254279	A	G	A	G	-0.144399	0.0026	0.880067	0.1243	3	53187662	0.9355	0.0321	3	53187662	2.3073e-15	0.0182244	14263	1241207	0.00438233	62.7715
TKT	Large artery stroke	rs73840240	C	A	C	A	-0.595907	-0.0414	0.808002	0.1848	3	53252757	0.1336	0.0276	3	53252757	1e-200	0.0150402	14248	1241207	0.099244	1569.6
TKT	Large artery stroke	rs7615501	G	A	G	A	-0.0706841	0.0181	0.664486	0.3655	3	53175557	0.4962	0.0266	3	53175557	1.7304e-08	0.0125395	14263	1241207	0.00222282	31.7702
TKT	Large artery stroke	rs77000231	T	G	T	G	-0.820197	-0.0282	0.0303573	0.0341	3	53285481	0.6545	0.0629	3	53285481	9.2574e-125	0.0345243	14251	1241207	0.0380955	564.321
TKT	Large artery stroke	rs79175419	A	G	A	G	-0.323107	0.0143	0.0376198	0.0438	3	52491707	0.8313	0.0673	3	52491707	1.1789e-20	0.0346737	11487	1241207	0.00750265	86.8193
TKT	Large artery stroke	rs793199	G	A	G	A	0.175418	-0.0271	0.0423401	0.0457	3	53475182	0.6401	0.0579	3	53475182	2.4374e-09	0.0294045	14262	1241207	0.0024892	35.5846
VCAN	Large artery stroke	rs115912456	G	A	G	A	0.132009	0.0628	0.0437932	0.0461	5	82815158	0.2375	0.0532	5	82815158	2.4388e-11	0.0197707	30547	1241207	0.00145734	44.5794
VCAN	Large artery stroke	rs178023	C	T	C	T	0.0491793	0.0033	0.29424	0.2905	5	82885527	0.8887	0.0235	5	82885527	1.7917e-08	0.00873351	31567	1241207	0.0010035	31.7073
VCAN	Large artery stroke	rs309560	G	C	G	C	-0.0563761	0.0142	0.502491	0.5079	5	82832139	0.4945	0.0208	5	82832139	1.4127e-12	0.00795958	31569	1241207	0.00158657	50.1629
VCAN	Large artery stroke	rs831928	A	G	A	G	-0.056711	-0.024	0.313812	0.2993	5	82753402	0.3106	0.0237	5	82753402	3.8019e-11	0.00857762	31559	1241207	0.00138317	43.7092

## Sheet: 2. MR result
MR result
exposure	outcome	method	nsnp	b	se	pval	lo_ci	up_ci	or	or_lci95	or_uci95
EP300	Large artery stroke	MR Egger	10	0.229638	0.168842	0.21089	-0.101291	0.560568	1.25814	0.90367	1.75167
EP300	Large artery stroke	Weighted median	10	0.0807524	0.0793785	0.309007	-0.0748295	0.236334	1.0841	0.927902	1.2666
EP300	Large artery stroke	Inverse variance weighted	10	0.0710211	0.0637739	0.265434	-0.0539758	0.196018	1.0736	0.947455	1.21655
EP300	Large artery stroke	Simple mode	10	0.106948	0.137119	0.455436	-0.161806	0.375702	1.11288	0.850606	1.45601
EP300	Large artery stroke	Weighted mode	10	0.0934637	0.0915364	0.333889	-0.0859476	0.272875	1.09797	0.917642	1.31374
LDHA	Large artery stroke	MR Egger	4	-0.0480316	0.304193	0.889038	-0.64425	0.548187	0.953104	0.525056	1.73011
LDHA	Large artery stroke	Weighted median	4	-0.0189903	0.107443	0.859707	-0.229579	0.191599	0.981189	0.794868	1.21118
LDHA	Large artery stroke	Inverse variance weighted	4	-0.0185311	0.101982	0.85581	-0.218415	0.181353	0.98164	0.803792	1.19884
LDHA	Large artery stroke	Simple mode	4	0.0188575	0.169725	0.918548	-0.313804	0.351519	1.01904	0.730662	1.42122
LDHA	Large artery stroke	Weighted mode	4	-0.0211043	0.119418	0.870981	-0.255163	0.212955	0.979117	0.77479	1.23733
LDHC	Large artery stroke	MR Egger	26	-0.0224525	0.0482447	0.645848	-0.117012	0.0721071	0.977798	0.889574	1.07477
LDHC	Large artery stroke	Weighted median	26	-0.00692763	0.0448453	0.877233	-0.0948245	0.0809692	0.993096	0.909533	1.08434
LDHC	Large artery stroke	Inverse variance weighted	26	-0.0121746	0.0336413	0.71743	-0.0781116	0.0537623	0.987899	0.924861	1.05523
LDHC	Large artery stroke	Simple mode	26	-0.128102	0.0876143	0.156169	-0.299826	0.0436222	0.879764	0.740947	1.04459
LDHC	Large artery stroke	Weighted mode	26	-0.019728	0.0399531	0.625773	-0.0980362	0.0585802	0.980465	0.906616	1.06033
NUP50	Large artery stroke	MR Egger	13	0.0681416	0.148067	0.654331	-0.22207	0.358353	1.07052	0.800859	1.43097
NUP50	Large artery stroke	Weighted median	13	-0.0624304	0.0848661	0.461954	-0.228768	0.103907	0.939478	0.795513	1.1095
NUP50	Large artery stroke	Inverse variance weighted	13	-0.0307785	0.0779689	0.693025	-0.183597	0.122041	0.96969	0.832271	1.1298
NUP50	Large artery stroke	Simple mode	13	0.0409689	0.157784	0.799534	-0.268288	0.350226	1.04182	0.764687	1.41939
NUP50	Large artery stroke	Weighted mode	13	-0.0522413	0.0769547	0.51011	-0.203073	0.09859	0.9491	0.816219	1.10361
PFKP	Large artery stroke	MR Egger	37	-0.0833632	0.0398719	0.0438766	-0.161512	-0.00521418	0.920017	0.850856	0.994799
PFKP	Large artery stroke	Weighted median	37	-0.0653493	0.0310587	0.0353735	-0.126224	-0.0044742	0.93674	0.881417	0.995536
PFKP	Large artery stroke	Inverse variance weighted	37	-0.0424353	0.0221343	0.0552152	-0.0858184	0.000947815	0.958452	0.917761	1.00095
PFKP	Large artery stroke	Simple mode	37	-0.0439607	0.047249	0.358359	-0.136569	0.0486474	0.956992	0.872346	1.04985
PFKP	Large artery stroke	Weighted mode	37	-0.0549895	0.031276	0.0872132	-0.11629	0.00631142	0.946495	0.890217	1.00633
RFC4	Large artery stroke	MR Egger	12	0.00257158	0.0747327	0.973227	-0.143905	0.149048	1.00257	0.86597	1.16073
RFC4	Large artery stroke	Weighted median	12	0.0595043	0.0549432	0.278802	-0.0481844	0.167193	1.06131	0.952958	1.18198
RFC4	Large artery stroke	Inverse variance weighted	12	0.0784539	0.0434467	0.0709575	-0.00670169	0.16361	1.08161	0.993321	1.17775
RFC4	Large artery stroke	Simple mode	12	0.239394	0.115128	0.0617648	0.0137434	0.465045	1.27048	1.01384	1.59209
RFC4	Large artery stroke	Weighted mode	12	0.0436751	0.0557949	0.45028	-0.065683	0.153033	1.04464	0.936428	1.16536
SIRT1	Large artery stroke	MR Egger	25	0.0885182	0.0502276	0.0912979	-0.00992787	0.186964	1.09255	0.990121	1.20558
SIRT1	Large artery stroke	Weighted median	25	0.0828374	0.0348746	0.0175348	0.0144833	0.151192	1.08637	1.01459	1.16322
SIRT1	Large artery stroke	Inverse variance weighted	25	0.0870106	0.0246009	0.000404863	0.038793	0.135228	1.09091	1.03956	1.1448
SIRT1	Large artery stroke	Simple mode	25	0.100605	0.0525193	0.0674069	-0.00233287	0.203543	1.10584	0.99767	1.22574
SIRT1	Large artery stroke	Weighted mode	25	0.0913161	0.0350361	0.0154808	0.0226453	0.159987	1.09562	1.0229	1.1735
SIRT3	Large artery stroke	MR Egger	7	0.249429	0.21355	0.295461	-0.169129	0.667988	1.28329	0.8444	1.95031
SIRT3	Large artery stroke	Weighted median	7	-0.14509	0.0973128	0.13597	-0.335823	0.0456429	0.864944	0.714749	1.0467
SIRT3	Large artery stroke	Inverse variance weighted	7	-0.228105	0.0970768	0.0187865	-0.418376	-0.0378349	0.79604	0.658115	0.962872
SIRT3	Large artery stroke	Simple mode	7	-0.283594	0.145558	0.0992883	-0.568887	0.00169839	0.753072	0.566155	1.0017
SIRT3	Large artery stroke	Weighted mode	7	-0.164487	0.0892329	0.114844	-0.339384	0.010409	0.848328	0.712209	1.01046
SLC16A1	Large artery stroke	MR Egger	4	0.5805	1.48483	0.733548	-2.32977	3.49077	1.78693	0.0973183	32.8111
SLC16A1	Large artery stroke	Weighted median	4	-0.121908	0.158928	0.44304	-0.433406	0.189589	0.885229	0.648297	1.20875
SLC16A1	Large artery stroke	Inverse variance weighted	4	-0.0698012	0.213892	0.744168	-0.48903	0.349427	0.932579	0.613221	1.41826
SLC16A1	Large artery stroke	Simple mode	4	-0.389388	0.297546	0.281874	-0.97258	0.193803	0.677471	0.378106	1.21386
SLC16A1	Large artery stroke	Weighted mode	4	-0.133446	0.16212	0.470766	-0.4512	0.184309	0.875075	0.636863	1.20239
SLC16A4	Large artery stroke	MR Egger	6	-0.0647043	0.280768	0.829045	-0.61501	0.485602	0.937345	0.540635	1.62515
SLC16A4	Large artery stroke	Weighted median	6	-0.111224	0.127184	0.38184	-0.360504	0.138057	0.894739	0.697325	1.14804
SLC16A4	Large artery stroke	Inverse variance weighted	6	-0.00988923	0.113359	0.930482	-0.232073	0.212294	0.99016	0.792888	1.23651
SLC16A4	Large artery stroke	Simple mode	6	-0.102945	0.176839	0.585732	-0.449549	0.243658	0.902176	0.637916	1.27591
SLC16A4	Large artery stroke	Weighted mode	6	-0.112375	0.147313	0.479986	-0.401109	0.176359	0.893709	0.669577	1.19287
SLC16A7	Large artery stroke	MR Egger	8	0.0718579	0.279987	0.806025	-0.476918	0.620633	1.0745	0.620694	1.86011
SLC16A7	Large artery stroke	Weighted median	8	-0.0461665	0.12935	0.721158	-0.299692	0.207359	0.954883	0.741046	1.23042
SLC16A7	Large artery stroke	Inverse variance weighted	8	-0.107931	0.101063	0.285538	-0.306015	0.0901522	0.897689	0.736376	1.09434
SLC16A7	Large artery stroke	Simple mode	8	-0.0497743	0.198077	0.808809	-0.438006	0.338457	0.951444	0.645322	1.40278
SLC16A7	Large artery stroke	Weighted mode	8	-0.015182	0.13992	0.91664	-0.289426	0.259062	0.984933	0.748693	1.29571
SMARCA4	Large artery stroke	MR Egger	7	-0.277368	0.253555	0.323869	-0.774337	0.2196	0.757775	0.461009	1.24558
SMARCA4	Large artery stroke	Weighted median	7	0.346644	0.132817	0.00905605	0.086322	0.606965	1.41431	1.09016	1.83485
SMARCA4	Large artery stroke	Inverse variance weighted	7	0.411563	0.169453	0.01515	0.0794351	0.743691	1.50918	1.08268	2.10369
SMARCA4	Large artery stroke	Simple mode	7	0.406391	0.301111	0.225826	-0.183787	0.99657	1.50139	0.832113	2.70897
SMARCA4	Large artery stroke	Weighted mode	7	0.325052	0.139183	0.058207	0.0522529	0.59785	1.3841	1.05364	1.81821
STMN1	Large artery stroke	MR Egger	7	-0.0985913	0.19678	0.637628	-0.48428	0.287097	0.906113	0.616141	1.33255
STMN1	Large artery stroke	Weighted median	7	0.0681931	0.11436	0.550973	-0.155952	0.292338	1.07057	0.8556	1.33956
STMN1	Large artery stroke	Inverse variance weighted	7	0.132633	0.0883974	0.133507	-0.0406262	0.305892	1.14183	0.960188	1.35784
STMN1	Large artery stroke	Simple mode	7	0.0641853	0.179788	0.733308	-0.288199	0.41657	1.06629	0.749612	1.51675
STMN1	Large artery stroke	Weighted mode	7	0.0399325	0.122349	0.755221	-0.199873	0.279737	1.04074	0.818835	1.32278
TKT	Large artery stroke	MR Egger	22	0.080225	0.0451466	0.090783	-0.00826222	0.168712	1.08353	0.991772	1.18378
TKT	Large artery stroke	Weighted median	22	0.0362527	0.0376483	0.335581	-0.0375378	0.110043	1.03692	0.963158	1.11633
TKT	Large artery stroke	Inverse variance weighted	22	0.0142289	0.0266874	0.593916	-0.0380784	0.0665362	1.01433	0.962637	1.0688
TKT	Large artery stroke	Simple mode	22	-0.0516185	0.067115	0.450395	-0.183164	0.0799269	0.949691	0.832632	1.08321
TKT	Large artery stroke	Weighted mode	22	0.0284223	0.0325684	0.392699	-0.0354118	0.0922563	1.02883	0.965208	1.09665
VCAN	Large artery stroke	MR Egger	4	0.750333	0.69296	0.392077	-0.607869	2.10853	2.1177	0.54451	8.23616
VCAN	Large artery stroke	Weighted median	4	0.220182	0.252535	0.383269	-0.274786	0.715151	1.2463	0.759734	2.0445
VCAN	Large artery stroke	Inverse variance weighted	4	0.160779	0.205809	0.43468	-0.242605	0.564164	1.17443	0.784581	1.75798
VCAN	Large artery stroke	Simple mode	4	0.398735	0.374087	0.364645	-0.334476	1.13195	1.48994	0.715713	3.10168
VCAN	Large artery stroke	Weighted mode	4	0.414134	0.388368	0.364469	-0.347068	1.17534	1.51306	0.706758	3.23923

## Sheet: 3. Heterogeneity-Q
Detection of heterogeneity by Q statistics
exposure	outcome	method	Q	Q_df	Q_pval
EP300	Large artery stroke	MR Egger	4.49432	8	0.810001
EP300	Large artery stroke	Inverse variance weighted	5.52374	9	0.786474
LDHA	Large artery stroke	MR Egger	1.54894	2	0.460949
LDHA	Large artery stroke	Inverse variance weighted	1.55953	3	0.6686
LDHC	Large artery stroke	MR Egger	20.3138	24	0.6788
LDHC	Large artery stroke	Inverse variance weighted	20.4021	25	0.725428
NUP50	Large artery stroke	MR Egger	17.6309	11	0.0905494
NUP50	Large artery stroke	Inverse variance weighted	18.6331	12	0.0977747
PFKP	Large artery stroke	MR Egger	29.501	35	0.730507
PFKP	Large artery stroke	Inverse variance weighted	31.024	36	0.704107
RFC4	Large artery stroke	MR Egger	6.59722	10	0.762844
RFC4	Large artery stroke	Inverse variance weighted	8.15458	11	0.699394
SIRT1	Large artery stroke	MR Egger	10.1956	23	0.990001
SIRT1	Large artery stroke	Inverse variance weighted	10.1968	24	0.993687
SIRT3	Large artery stroke	MR Egger	2.54967	5	0.768997
SIRT3	Large artery stroke	Inverse variance weighted	8.41431	6	0.209293
SLC16A1	Large artery stroke	MR Egger	6.04653	2	0.0486422
SLC16A1	Large artery stroke	Inverse variance weighted	6.64333	3	0.084178
SLC16A4	Large artery stroke	MR Egger	5.94141	4	0.203567
SLC16A4	Large artery stroke	Inverse variance weighted	6.0123	5	0.305024
SLC16A7	Large artery stroke	MR Egger	3.48403	6	0.746093
SLC16A7	Large artery stroke	Inverse variance weighted	3.95814	7	0.784586
SMARCA4	Large artery stroke	MR Egger	5.25502	5	0.385557
SMARCA4	Large artery stroke	Inverse variance weighted	14.8328	6	0.021598
STMN1	Large artery stroke	MR Egger	1.4848	5	0.914818
STMN1	Large artery stroke	Inverse variance weighted	3.21458	6	0.781473
TKT	Large artery stroke	MR Egger	11.929	20	0.918499
TKT	Large artery stroke	Inverse variance weighted	15.2137	21	0.81208
VCAN	Large artery stroke	MR Egger	1.5006	2	0.472225
VCAN	Large artery stroke	Inverse variance weighted	2.29444	3	0.513586

## Sheet: 4. Egger intercept 
Detection of horizontal pleiotropy by Egger intercept
exposure	outcome	egger_intercept	se	pval
EP300	Large artery stroke	-0.027729	0.0273299	0.339995
LDHA	Large artery stroke	0.00442666	0.0430037	0.927405
LDHC	Large artery stroke	0.00245685	0.0082662	0.768859
NUP50	Large artery stroke	-0.0152158	0.019242	0.445799
PFKP	Large artery stroke	0.0114334	0.00926453	0.225385
RFC4	Large artery stroke	0.0170483	0.0136611	0.240482
SIRT1	Large artery stroke	-0.000479989	0.0139422	0.972834
SIRT3	Large artery stroke	-0.0730661	0.0301714	0.0599913
SLC16A1	Large artery stroke	-0.077465	0.174352	0.700275
SLC16A4	Large artery stroke	0.00790978	0.0362066	0.837762
SLC16A7	Large artery stroke	-0.0197317	0.0286567	0.516829
SMARCA4	Large artery stroke	0.0829858	0.02749	0.0294579
STMN1	Large artery stroke	0.0275742	0.0209655	0.245522
TKT	Large artery stroke	-0.0201416	0.0111134	0.0849696
VCAN	Large artery stroke	-0.0379288	0.0425698	0.466952

## Sheet: 5. MR-PRESSO global test
Detection of pleiotropy by MR-PRESSO global test
exposure	outcome	Global Test RSSobs	pval
EP300	Large artery stroke	6.57395	0.783
LDHA	Large artery stroke	2.01004	0.801
LDHC	Large artery stroke	21.3096	0.772
NUP50	Large artery stroke	20.0768	0.162
PFKP	Large artery stroke	33.3577	0.662
RFC4	Large artery stroke	10.9591	0.679
SIRT1	Large artery stroke	10.6542	0.994
SIRT3	Large artery stroke	10.5454	0.316
SLC16A1	Large artery stroke	8.6097	0.292
SLC16A4	Large artery stroke	8.54495	0.348
SLC16A7	Large artery stroke	5.71349	0.748
SMARCA4	Large artery stroke	19.2603	0.11
STMN1	Large artery stroke	5.74097	0.682
TKT	Large artery stroke	18.2783	0.79
VCAN	Large artery stroke	4.4993	0.542
