# Supplementary material for: Uncovering the metabolic-epigenetic links between gene expression and stroke: insights from lactylation pathway MR study
Source: Neurol Res Pract. 2026 Mar 24;8(1):19. doi: 10.1186/s42466-026-00478-4 (PMC13015124; doi:10.1186/s42466-026-00478-4)
Supplement: Supplementary file 4 — Supplementary Material 4 [file 42466_2026_478_MOESM4_ESM.xlsx]

## Sheet: 1. Used SNP Data
Used SNP Data
gene.exposure	outcome	SNP	effect_allele.exposure	other_allele.exposure	effect_allele.outcome	other_allele.outcome	beta.exposure	beta.outcome	eaf.exposure	eaf.outcome	chr.outcome	pos.outcome	pval.outcome	se.outcome	chr.exposure	pos.exposure	pval.exposure	se.exposure	samplesize.exposure	samplesize.outcome	R2	F
EP300	Cardioembolic stroke	rs111355898	A	G	A	G	-0.222152	0.0045	0.107487	0.1314	22	41530438	0.8725	0.028	22	41530438	7.6493e-57	0.0139823	26659	1245612	0.00938009	252.413
EP300	Cardioembolic stroke	rs112045239	A	G	A	G	0.0786892	-0.0042	0.102387	0.1001	22	42329284	0.8767	0.0271	22	42329284	2.0124e-09	0.0131219	31597	1245612	0.00113684	35.9593
EP300	Cardioembolic stroke	rs116962367	G	A	G	A	0.233342	-0.0609	0.0213317	0.0218	22	42034891	0.3698	0.0679	22	42034891	5.2991e-15	0.0298403	26897	1245612	0.00226825	61.1432
EP300	Cardioembolic stroke	rs117072685	A	G	A	G	0.218381	0.0089	0.0398277	0.0366	22	41518460	0.8474	0.0463	22	41518460	3.9915e-23	0.0220491	26894	1245612	0.00363422	98.0879
EP300	Cardioembolic stroke	rs117389145	A	G	A	G	-0.179323	0.0385	0.0468156	0.0603	22	41350824	0.3711	0.043	22	41350824	3.2116e-17	0.0212506	24812	1245612	0.0028617	71.2025
EP300	Cardioembolic stroke	rs117597170	A	G	A	G	0.264077	0.1071	0.0297013	0.0395	22	41545623	0.02939	0.0492	22	41545623	1.2776e-24	0.025782	26101	1245612	0.00400341	104.905
EP300	Cardioembolic stroke	rs117705111	A	G	A	G	0.252355	-0.099	0.0294412	0.0328	22	41957510	0.05515	0.0516	22	41957510	3.2345e-23	0.0254254	27068	1245612	0.00362621	98.5043
EP300	Cardioembolic stroke	rs118070243	C	A	C	A	-0.199053	-0.0252	0.0303194	0.0375	22	41816110	0.6334	0.0527	22	41816110	4.2534e-14	0.0263548	24485	1245612	0.00232437	57.0401
EP300	Cardioembolic stroke	rs13058113	T	G	T	G	0.248369	0.0076	0.269459	0.2786	22	41508414	0.6714	0.0178	22	41508414	9.685e-169	0.00897015	31567	1245612	0.0237105	766.599
EP300	Cardioembolic stroke	rs133077	T	C	T	C	-0.109117	-0.004	0.63874	0.3579	22	41084635	0.8112	0.0166	22	41084635	1.2991e-39	0.00828507	31567	1245612	0.00546485	173.446
EP300	Cardioembolic stroke	rs142143747	A	G	A	G	-0.190037	-0.0252	0.0371426	0.0356	22	41602148	0.6046	0.0486	22	41602148	6.7117e-17	0.0227538	27004	1245612	0.00257645	69.7491
EP300	Cardioembolic stroke	rs184725464	A	G	A	G	0.248606	0.1005	0.026312	0.0163	22	41411567	0.1125	0.0633	22	41411567	1.9977e-19	0.0275812	25655	1245612	0.00315683	81.2387
EP300	Cardioembolic stroke	rs2235851	A	G	A	G	-0.0960141	0.0081	0.180658	0.1863	22	41660645	0.6968	0.0208	22	41660645	1.8685e-20	0.0103581	31484	1245612	0.00272169	85.9182
EP300	Cardioembolic stroke	rs71327105	G	T	G	T	-0.126775	0.0387	0.0495565	0.0662	22	41410124	0.272	0.0352	22	41410124	1.5456e-10	0.0198065	27060	1245612	0.00151172	40.9659
EP300	Cardioembolic stroke	rs75066103	G	T	G	T	0.236222	-0.0286	0.030054	0.0391	22	41512154	0.5871	0.0527	22	41512154	9.0332e-20	0.0259581	25455	1245612	0.00324271	82.8053
EP300	Cardioembolic stroke	rs76653253	T	C	T	C	0.177573	0.0471	0.967947	0.0416	22	41038054	0.3111	0.0465	22	41038054	6.1616e-14	0.0236612	28786	1245612	0.00195276	56.3181
EP300	Cardioembolic stroke	rs9611560	T	C	T	C	-0.127294	0.0252	0.23229	0.251	22	41750622	0.2168	0.0204	22	41750622	2.7038e-41	0.00945758	31346	1245612	0.0057461	181.147
LDHA	Cardioembolic stroke	rs17851143	G	C	G	C	0.137095	0.0133	0.108993	0.1245	11	18487305	0.5973	0.0252	11	18487305	1.892e-21	0.0144143	24780	1245612	0.00363721	90.4518
LDHA	Cardioembolic stroke	rs2658563	A	G	A	G	-0.0747672	-0.032	0.260127	0.2883	11	18487425	0.1449	0.022	11	18487425	1.6529e-11	0.0111033	21073	1245612	0.00214714	45.3398
LDHA	Cardioembolic stroke	rs34670032	T	C	T	C	-0.28162	0.0063	0.0259651	0.0301	11	18516797	0.9155	0.0594	11	18516797	3.3182e-19	0.0314396	20001	1245612	0.00399561	80.2288
LDHA	Cardioembolic stroke	rs6486423	G	T	G	T	0.179669	0.0006	0.454424	0.4575	11	18415057	0.9709	0.0164	11	18415057	3.8862e-90	0.00892455	25321	1245612	0.0157542	405.265
LDHA	Cardioembolic stroke	rs7118531	T	C	T	C	0.073897	-0.0186	0.154452	0.1655	11	18707905	0.4553	0.0249	11	18707905	2.1586e-09	0.012346	25118	1245612	0.00142428	35.8234
LDHC	Cardioembolic stroke	rs10430893	T	C	T	C	0.152498	-0.0291	0.108014	0.1075	11	18280995	0.2856	0.0272	11	18280995	2.2625e-32	0.0128735	31314	1245612	0.00446124	140.316
LDHC	Cardioembolic stroke	rs10741744	A	C	A	C	0.564009	-0.0187	0.17543	0.1703	11	18398738	0.4104	0.0227	11	18398738	1e-200	0.0104707	31527	1245612	0.084275	2901.28
LDHC	Cardioembolic stroke	rs10766486	C	T	C	T	-0.139395	0.0134	0.394406	0.3779	11	18593714	0.439	0.0173	11	18593714	1.3161e-65	0.00814844	31528	1245612	0.00919684	292.631
LDHC	Cardioembolic stroke	rs10832968	C	T	C	T	0.105881	0.0775	0.913073	0.0936	11	18703720	0.008404	0.0294	11	18703720	9.2917e-14	0.0142106	31195	1245612	0.00177643	55.5109
LDHC	Cardioembolic stroke	rs10832975	G	C	G	C	-0.0787151	-0.0069	0.401223	0.4199	11	18743180	0.6849	0.017	11	18743180	3.4244e-22	0.00812593	31519	1245612	0.00296829	93.8301
LDHC	Cardioembolic stroke	rs11024755	T	C	T	C	0.128641	-0.0123	0.462349	0.4668	11	18690446	0.4495	0.0163	11	18690446	2.3303e-58	0.00798733	31528	1245612	0.00816017	259.374
LDHC	Cardioembolic stroke	rs11024779	A	G	A	G	-0.0698464	-0.0145	0.11934	0.1384	11	18761002	0.5734	0.0257	11	18761002	2.3997e-08	0.0125168	30366	1245612	0.00102439	31.1366
LDHC	Cardioembolic stroke	rs112513839	T	C	T	C	-0.12542	0.0162	0.0788172	0.0948	11	18495928	0.6054	0.0314	11	18495928	2.9643e-15	0.0158913	27270	1245612	0.00227899	62.2854
LDHC	Cardioembolic stroke	rs112997253	C	T	C	T	-0.133103	0.018	0.0432407	0.0644	11	18396810	0.6766	0.0431	11	18396810	1.2984e-09	0.0219371	25114	1245612	0.00146375	36.8116
LDHC	Cardioembolic stroke	rs11599952	C	T	C	T	0.527608	0.0115	0.0475056	0.0507	11	18635127	0.7959	0.0444	11	18635127	2.0254e-158	0.019674	28548	1245612	0.0245729	719.128
LDHC	Cardioembolic stroke	rs117311572	G	T	G	T	-0.177388	0.0747	0.0302638	0.0427	11	18461178	0.1651	0.0538	11	18461178	1.5449e-12	0.0250895	27065	1245612	0.00184355	49.984
LDHC	Cardioembolic stroke	rs16935044	C	T	C	T	0.152789	-0.0113	0.037143	0.0441	11	18165766	0.7976	0.0442	11	18165766	4.6985e-12	0.0220969	28633	1245612	0.00166698	47.807
LDHC	Cardioembolic stroke	rs17792588	A	G	A	G	0.189995	-0.0584	0.0169079	0.0177	11	17840645	0.4473	0.0769	11	17840645	1.8337e-08	0.0337642	26386	1245612	0.0011986	31.6619
LDHC	Cardioembolic stroke	rs2468826	T	C	T	C	0.0590558	0.0157	0.5811	0.4299	11	18170688	0.3662	0.0173	11	18170688	2.3015e-13	0.00805673	31644	1245612	0.00169504	53.7255
LDHC	Cardioembolic stroke	rs2658563	A	G	A	G	0.0664716	-0.032	0.260127	0.2883	11	18487425	0.1449	0.022	11	18487425	1.6552e-11	0.00987133	26661	1245612	0.00169788	45.3407
LDHC	Cardioembolic stroke	rs4150639	T	C	T	C	-0.137823	0.0108	0.041082	0.0427	11	18369611	0.8048	0.0438	11	18369611	7.79e-11	0.0211891	28269	1245612	0.00149436	42.3042
LDHC	Cardioembolic stroke	rs4237737	G	A	G	A	0.0620793	-0.0037	0.2748	0.2677	11	18871150	0.8364	0.018	11	18871150	3.4318e-12	0.00892085	31527	1245612	0.00153367	48.4232
LDHC	Cardioembolic stroke	rs4417246	G	A	G	A	-0.0590954	0.0078	0.307264	0.3144	11	18212384	0.6543	0.0175	11	18212384	6.9344e-12	0.00861588	31644	1245612	0.00148447	47.0415
LDHC	Cardioembolic stroke	rs55784529	T	C	T	C	0.0568175	0.039	0.185502	0.1857	11	17907993	0.05339	0.0202	11	17907993	2.9295e-08	0.0102451	31528	1245612	0.00097456	30.7539
LDHC	Cardioembolic stroke	rs56245438	C	T	C	T	-0.0463551	-0.0212	0.34582	0.3523	11	18803797	0.239	0.018	11	18803797	4.3065e-08	0.00846251	30862	1245612	0.000971293	30.0033
LDHC	Cardioembolic stroke	rs61882742	C	A	C	A	-0.0868986	-0.0091	0.255233	0.2874	11	18286402	0.6211	0.0184	11	18286402	1.5518e-21	0.00911718	31644	1245612	0.00286265	90.8399
LDHC	Cardioembolic stroke	rs61884736	G	A	G	A	-0.0960006	0.005	0.0659797	0.0685	11	18624496	0.8782	0.0325	11	18624496	2.1692e-09	0.0160418	31528	1245612	0.00113462	35.8108
LDHC	Cardioembolic stroke	rs66520188	T	C	T	C	0.146825	-0.0252	0.0908295	0.0948	11	18089881	0.3662	0.0279	11	18089881	4.6155e-26	0.0139051	31315	1245612	0.00354779	111.487
LDHC	Cardioembolic stroke	rs7103888	C	T	C	T	0.127246	0.0204	0.0435892	0.0501	11	18713712	0.6687	0.0477	11	18713712	1.3782e-09	0.0210043	27185	1245612	0.00134821	36.6979
LDHC	Cardioembolic stroke	rs7118531	T	C	T	C	0.0903457	-0.0186	0.154452	0.1655	11	18707905	0.4553	0.0249	11	18707905	3.0635e-16	0.0110571	31315	1245612	0.00212741	66.7577
LDHC	Cardioembolic stroke	rs7121601	T	C	T	C	-0.0552855	0.0007	0.365936	0.3663	11	18734979	0.9685	0.0168	11	18734979	2.672e-11	0.00829664	31306	1245612	0.00141636	44.4007
LDHC	Cardioembolic stroke	rs72866724	C	G	C	G	0.0790497	0.0288	0.896448	0.096	11	18207670	0.2872	0.027	11	18207670	1.4665e-09	0.0130704	31529	1245612	0.0011588	36.576
LDHC	Cardioembolic stroke	rs72876732	T	G	T	G	0.694375	-0.038	0.0352628	0.0348	11	18550800	0.4221	0.0473	11	18550800	7.9441e-195	0.0233197	27027	1245612	0.0317633	886.562
LDHC	Cardioembolic stroke	rs72881319	G	C	G	C	-0.0790391	0.0572	0.0851739	0.0786	11	18624272	0.05481	0.0298	11	18624272	3.0282e-08	0.0142678	31522	1245612	0.000972604	30.6863
LDHC	Cardioembolic stroke	rs72882562	A	G	A	G	0.164783	-0.0079	0.0412404	0.0495	11	18790890	0.8727	0.0491	11	18790890	1.9526e-13	0.0224131	25173	1245612	0.00214267	54.0491
LDHC	Cardioembolic stroke	rs750948	T	C	T	C	0.575267	-0.1176	0.0192487	0.0206	11	18286807	0.09094	0.0696	11	18286807	1.0981e-79	0.030434	28595	1245612	0.0123406	357.264
LDHC	Cardioembolic stroke	rs76949867	G	A	G	A	0.349126	0.0921	0.0163667	0.022	11	18758373	0.1334	0.0614	11	18758373	5.5783e-26	0.0331198	28314	1245612	0.00390918	111.111
LDHC	Cardioembolic stroke	rs77396732	T	C	T	C	0.16063	-0.0263	0.0248569	0.0258	11	17705356	0.6784	0.0633	11	17705356	2.7444e-09	0.0270134	28268	1245612	0.00124927	35.356
LDHC	Cardioembolic stroke	rs7938977	G	A	G	A	0.315614	-0.0017	0.311125	0.317	11	18480315	0.9235	0.018	11	18480315	1e-200	0.00863203	31309	1245612	0.0409504	1336.77
LDHC	Cardioembolic stroke	rs7950283	T	C	T	C	-0.105928	0.0537	0.236168	0.2354	11	18394621	0.01001	0.0209	11	18394621	2.0817e-29	0.00940804	31315	1245612	0.00403196	126.764
NUP50	Cardioembolic stroke	rs11704050	T	G	T	G	0.189186	-0.0078	0.188257	0.2049	22	45534295	0.6947	0.0199	22	45534295	4.4279e-77	0.0101807	31568	1245612	0.0108207	345.302
NUP50	Cardioembolic stroke	rs117289461	C	T	C	T	0.199954	0.0154	0.0401231	0.0417999999999999	22	45547452	0.7151	0.0423	22	45547452	1.0484e-22	0.0203883	31232	1245612	0.00307018	96.177
NUP50	Cardioembolic stroke	rs12159468	C	T	C	T	0.0889623	0.0019	0.169432	0.1865	22	45505631	0.9295	0.0211	22	45505631	7.379e-17	0.0106658	31233	1245612	0.00222252	69.5662
NUP50	Cardioembolic stroke	rs12628758	T	C	T	C	-0.0557637	-0.0134	0.354185	0.339	22	45612315	0.4519	0.0178	22	45612315	1.8988e-11	0.00830608	31684	1245612	0.00142054	45.0696
NUP50	Cardioembolic stroke	rs144951443	A	G	A	G	-0.152408	0.0201	0.0224015	0.0226	22	45517656	0.7452	0.0619	22	45517656	1.7284e-08	0.0270366	31234	1245612	0.00101635	31.7749
NUP50	Cardioembolic stroke	rs146727960	C	T	C	T	0.174596	-0.0533	0.0310708	0.0427999999999999	22	45643576	0.3507	0.0572	22	45643576	1.088e-08	0.0305425	17804	1245612	0.00183209	32.6747
NUP50	Cardioembolic stroke	rs17546934	C	A	C	A	0.136565	0.0553	0.0464575	0.0464	22	45517094	0.1641	0.0398	22	45517094	3.9489e-12	0.0196808	29140	1245612	0.00164963	48.1464
NUP50	Cardioembolic stroke	rs226509	T	G	T	G	-0.0609019	-0.0192	0.342455	0.3942	22	45657164	0.3365	0.02	22	45657164	4.3057e-09	0.0103716	20642	1245612	0.00166761	34.477
NUP50	Cardioembolic stroke	rs5765229	C	T	C	T	-0.0599656	0.0426	0.507776	0.5055	22	45638796	0.01237	0.017	22	45638796	2.142e-11	0.00895557	24943	1245612	0.00179428	44.8315
NUP50	Cardioembolic stroke	rs5766392	C	G	C	G	0.0803341	-0.0324	0.433367	0.4316	22	45472821	0.07358	0.0181	22	45472821	1.5117e-23	0.00803277	31556	1245612	0.00315946	100.01
NUP50	Cardioembolic stroke	rs5766438	T	C	T	C	0.0690687	-0.0355	0.408923	0.411	22	45515269	0.04028	0.0173	22	45515269	1.8443e-17	0.00812248	31355	1245612	0.0023008	72.3032
NUP50	Cardioembolic stroke	rs5766538	G	A	G	A	-0.0838738	0.0374	0.864182	0.1207	22	45603425	0.1432	0.0256	22	45603425	6.9305e-13	0.0116805	31224	1245612	0.00164865	51.5591
NUP50	Cardioembolic stroke	rs7290824	T	C	T	C	-0.270629	-0.0025	0.727818	0.2639	22	45527815	0.8969	0.0193	22	45527815	1e-200	0.00892532	31684	1245612	0.0281993	919.335
NUP50	Cardioembolic stroke	rs75706583	C	A	C	A	-0.19081	0.0483	0.0328012	0.0471	22	45575409	0.2872	0.0454	22	45575409	9.4345e-16	0.0237503	27940	1245612	0.00230481	64.5405
NUP50	Cardioembolic stroke	rs77817923	C	T	C	T	-0.148321	0.049	0.0654006	0.0636	22	45511360	0.1828	0.0368	22	45511360	4.1501e-18	0.0170985	27980	1245612	0.0026821	75.2416
PFKP	Cardioembolic stroke	rs10430770	T	C	T	C	0.216163	0.0052	0.30445	0.3084	10	3173727	0.7627	0.0173	10	3173727	7.14e-138	0.0086486	31567	1245612	0.0194056	624.66
PFKP	Cardioembolic stroke	rs10736965	A	G	A	G	0.700408	0.0067	0.066339	0.0652	10	3100322	0.8647	0.0391	10	3100322	1e-200	0.0168388	28470	1245612	0.0572887	1730.01
PFKP	Cardioembolic stroke	rs10794989	G	A	G	A	0.0477367	0.0002	0.38284	0.4044	10	3067312	0.9908	0.0173	10	3067312	5.1888e-09	0.00817255	31684	1245612	0.00107568	34.1163
PFKP	Cardioembolic stroke	rs10794994	T	G	T	G	-0.0470464	0.0068	0.536775	0.4724	10	3097928	0.7225	0.0191	10	3097928	1.8551e-08	0.00836381	28746	1245612	0.00109949	31.6384
PFKP	Cardioembolic stroke	rs10795005	C	T	C	T	-0.364187	0.027	0.181666	0.2257	10	3145008	0.2191	0.0219	10	3145008	1e-200	0.010788	28899	1245612	0.037939	1139.56
PFKP	Cardioembolic stroke	rs10903952	G	A	G	A	-0.0777595	-0.0101	0.42626	0.3847	10	3098309	0.6755	0.024	10	3098309	3.9548e-10	0.0124302	13232	1245612	0.00294879	39.1279
PFKP	Cardioembolic stroke	rs10903964	G	T	G	T	-0.257354	0.0186	0.916154	0.0816	10	3139766	0.5992	0.0354	10	3139766	4.4249e-71	0.0144369	31230	1245612	0.0100728	317.753
PFKP	Cardioembolic stroke	rs11251564	A	G	A	G	0.252056	-0.022	0.0274629	0.0294	10	2955656	0.6808	0.0535	10	2955656	1.2152e-23	0.025149	29599	1245612	0.00338223	100.444
PFKP	Cardioembolic stroke	rs11251762	G	A	G	A	0.0996075	-0.0235	0.148305	0.1554	10	3246661	0.3672	0.0261	10	3246661	8.9261e-19	0.0112578	31234	1245612	0.00250015	78.2803
PFKP	Cardioembolic stroke	rs112762131	A	G	A	G	-0.119996	0.079	0.0497576	0.0571	10	3021222	0.04778	0.0399	10	3021222	2.8607e-09	0.020204	25906	1245612	0.00135977	35.2714
PFKP	Cardioembolic stroke	rs11591441	T	C	T	C	0.365422	-0.0273	0.255402	0.2573	10	3166624	0.1398	0.0185	10	3166624	1e-200	0.00910944	31684	1245612	0.0483337	1609.08
PFKP	Cardioembolic stroke	rs11592619	T	C	T	C	0.384163	-0.0299	0.367068	0.3604	10	3133714	0.1154	0.019	10	3133714	1e-200	0.00836641	30746	1245612	0.064174	2108.26
PFKP	Cardioembolic stroke	rs117733067	A	G	A	G	0.119907	0.0131	0.126122	0.1267	10	3214691	0.6369	0.0278	10	3214691	1.0217e-22	0.0122232	30364	1245612	0.00315927	96.2258
PFKP	Cardioembolic stroke	rs118032421	C	A	C	A	-0.232403	0.035	0.0319041	0.0327	10	3092484	0.5085	0.0529	10	3092484	1.0014e-19	0.0255703	24759	1245612	0.00332532	82.5996
PFKP	Cardioembolic stroke	rs11813585	T	C	T	C	0.0549618	-0.0338	0.323442	0.3536	10	3098711	0.1637	0.0243	10	3098711	3.7833e-09	0.00932583	26272	1245612	0.00132032	34.7307
PFKP	Cardioembolic stroke	rs12098780	T	C	T	C	0.199328	-0.0093	0.0344674	0.0568	10	3264432	0.8438	0.0474	10	3264432	5.9204e-17	0.0238234	26472	1245612	0.00263752	69.9997
PFKP	Cardioembolic stroke	rs12257705	T	C	T	C	-0.0991144	-0.0229	0.0700515	0.0821	10	3160127	0.484	0.0327	10	3160127	1.9126e-10	0.0155642	31684	1245612	0.00127827	40.5501
PFKP	Cardioembolic stroke	rs12764965	T	C	T	C	0.128211	-0.0391	0.0385008	0.0413	10	3244300	0.475	0.0548	10	3244300	2.2786e-08	0.0229375	25672	1245612	0.00121555	31.2412
PFKP	Cardioembolic stroke	rs12775265	A	G	A	G	-0.244534	-0.0338	0.386744	0.3984	10	3119080	0.08727	0.0198	10	3119080	1.442e-147	0.0094524	23595	1245612	0.027582	669.2
PFKP	Cardioembolic stroke	rs146371966	T	C	T	C	0.396054	0.0148	0.0350746	0.0426	10	3138650	0.7736	0.0515	10	3138650	1.5702e-58	0.0245535	24505	1245612	0.010506	260.162
PFKP	Cardioembolic stroke	rs149449505	A	G	A	G	0.218557	0.0751	0.0225611	0.0255	10	3052469	0.2512	0.0654	10	3052469	7.8815e-13	0.0305111	24356	1245612	0.0021023	51.3072
PFKP	Cardioembolic stroke	rs150386193	A	G	A	G	0.14088	0.0087	0.0267675	0.04	10	3297538	0.8664	0.0515	10	3297538	4.0467e-08	0.0256668	29134	1245612	0.00103301	30.1249
PFKP	Cardioembolic stroke	rs17212803	T	C	T	C	0.463017	0.0084	0.0591453	0.0772	10	3150314	0.8116	0.0353	10	3150314	8.3343e-149	0.0178219	28289	1245612	0.0233038	674.923
PFKP	Cardioembolic stroke	rs17276307	C	T	C	T	0.0910901	-0.033	0.137357	0.1534	10	2764745	0.2206	0.027	10	2764745	2.934e-14	0.0119837	29384	1245612	0.00196246	57.7743
PFKP	Cardioembolic stroke	rs2279208	A	G	A	G	-0.364531	0.0125	0.159269	0.1477	10	3171043	0.5794	0.0225	10	3171043	1e-200	0.010856	31684	1245612	0.0343638	1127.46
PFKP	Cardioembolic stroke	rs2306297	C	A	C	A	-0.18794	0.0062	0.5725	0.4317	10	3151325	0.7222	0.0174	10	3151325	4.981e-105	0.00863499	27399	1245612	0.0169955	473.676
PFKP	Cardioembolic stroke	rs2306307	T	G	T	G	0.30205	0.0046	0.389867	0.4051	10	3159250	0.8163	0.0199	10	3159250	1.6816e-191	0.0102326	20075	1245612	0.0415982	871.243
PFKP	Cardioembolic stroke	rs2454837	T	C	T	C	0.0903539	0.0206	0.130482	0.1268	10	2991774	0.4072	0.0249	10	2991774	1.8449e-14	0.0117937	31684	1245612	0.00184905	58.6903
PFKP	Cardioembolic stroke	rs2765002	G	A	G	A	-0.16262	0.0711	0.0238509	0.0296999999999999	10	3253182	0.1904	0.0543	10	3253182	1.3697e-09	0.0268398	29812	1245612	0.00122988	36.7078
PFKP	Cardioembolic stroke	rs34267375	C	T	C	T	0.0486154	-0.0095	0.582698	0.3915	10	3274266	0.5741	0.0168	10	3274266	1.5936e-09	0.00805597	31684	1245612	0.00114808	36.4153
PFKP	Cardioembolic stroke	rs3829913	T	C	T	C	-0.212117	0.025	0.186758	0.2094	10	3160917	0.2113	0.02	10	3160917	3.3785e-95	0.0102467	31355	1245612	0.0134829	428.508
PFKP	Cardioembolic stroke	rs4306207	T	C	T	C	-0.160396	-0.0033	0.0609483	0.0661	10	3156404	0.9313	0.0381	10	3156404	3.856e-16	0.0196976	22516	1245612	0.00293623	66.3009
PFKP	Cardioembolic stroke	rs4881012	A	G	A	G	-0.0500256	0.0005	0.277228	0.2721	10	2744342	0.9831	0.0213	10	2744342	4.3016e-08	0.00913225	29921	1245612	0.00100188	30.0054
PFKP	Cardioembolic stroke	rs4881125	A	G	A	G	-0.144292	0.0148	0.0529622	0.0714	10	3229052	0.7478	0.0461	10	3229052	4.5734e-11	0.0219153	20756	1245612	0.00208422	43.3462
PFKP	Cardioembolic stroke	rs56002827	T	C	T	C	-0.0898717	0.0005	0.126291	0.1481	10	3275484	0.985	0.0278	10	3275484	2.4945e-13	0.0122792	30053	1245612	0.00177927	53.5642
PFKP	Cardioembolic stroke	rs61829292	G	A	G	A	-0.0917619	0.0292	0.091525	0.0943000000000001	10	3234571	0.37	0.0326	10	3234571	2.5787e-10	0.0145145	28544	1245612	0.0013983	39.9661
PFKP	Cardioembolic stroke	rs67060216	A	G	A	G	0.084139	-0.004	0.812488	0.2015	10	2920634	0.8556	0.0219	10	2920634	1.7078e-16	0.0102098	31484	1245612	0.00215246	67.9098
PFKP	Cardioembolic stroke	rs7095637	C	T	C	T	-0.134628	0.0115	0.512853	0.496	10	2977379	0.4644	0.0158	10	2977379	2.3046e-64	0.00794765	31684	1245612	0.00897502	286.922
PFKP	Cardioembolic stroke	rs74112075	A	G	A	G	0.0927529	0.0575	0.0651027	0.0647	10	3157218	0.09915	0.0348	10	3157218	1.0753e-08	0.0162198	31226	1245612	0.00104615	32.6991
PFKP	Cardioembolic stroke	rs75347226	T	G	T	G	-0.0844035	0.0373	0.0734187	0.0814	10	3279123	0.251	0.0325	10	3279123	3.7381e-08	0.0153386	31240	1245612	0.000968322	30.2778
PFKP	Cardioembolic stroke	rs75728123	G	A	G	A	-0.417007	0.0445	0.843433	0.1673	10	3160623	0.0392	0.0216	10	3160623	1e-200	0.0109528	31562	1245612	0.0439103	1449.45
PFKP	Cardioembolic stroke	rs75927650	C	T	C	T	0.183474	-0.0209	0.140159	0.1468	10	3091465	0.4095	0.0254	10	3091465	1.3544e-55	0.011681	30407	1245612	0.00804839	246.697
PFKP	Cardioembolic stroke	rs78579556	A	G	A	G	-0.214118	-0.0359	0.0291297	0.0397	10	2928657	0.5074	0.0541	10	2928657	1.8289e-16	0.0260086	26136	1245612	0.00258649	67.7705
PFKP	Cardioembolic stroke	rs78812166	T	G	T	G	-0.258613	0.0243	0.0364776	0.0493	10	3100527	0.6356	0.0513	10	3100527	2.295e-29	0.0229864	26924	1245612	0.00467932	126.569
PFKP	Cardioembolic stroke	rs7903250	T	C	T	C	-0.324109	0.0204	0.239723	0.259	10	3154863	0.2906	0.0193	10	3154863	1e-200	0.00932255	31566	1245612	0.0368785	1208.61
PFKP	Cardioembolic stroke	rs7909171	G	A	G	A	0.184862	0.0066	0.464803	0.4656	10	3118871	0.7104	0.0177	10	3118871	1.3852e-117	0.00801913	31256	1245612	0.016718	531.388
PFKP	Cardioembolic stroke	rs9664019	T	C	T	C	-0.0851258	0.0413	0.0947833	0.0918	10	3049073	0.152	0.0288	10	3049073	3.7187e-10	0.0135871	31567	1245612	0.00124193	39.2502
RFC4	Cardioembolic stroke	rs114397899	C	A	C	A	-0.200408	0.1095	0.0280737	0.0286999999999999	3	186590900	0.05683	0.0575	3	186590900	1.3864e-12	0.0282854	22904	1245612	0.00218697	50.1957
RFC4	Cardioembolic stroke	rs114807113	C	A	C	A	-0.239619	-0.1624	0.021771	0.024	3	186484466	0.0155	0.0671	3	186484466	2.4772e-10	0.0378647	16375	1245612	0.00243968	40.0425
RFC4	Cardioembolic stroke	rs145535142	C	A	C	A	0.178537	0.0397	0.0276191	0.025	3	186541677	0.5084	0.06	3	186541677	2.3322e-09	0.0298913	20837	1245612	0.0017092	35.6721
RFC4	Cardioembolic stroke	rs17373414	T	C	T	C	0.129419	0.0132	0.0880144	0.1042	3	186585527	0.7063	0.0351	3	186585527	1.057e-14	0.0167377	22235	1245612	0.00268165	59.7815
RFC4	Cardioembolic stroke	rs189717	G	A	G	A	0.202389	0.0181	0.20867	0.2215	3	186526177	0.3485	0.0193	3	186526177	6.8345e-80	0.010693	26482	1245612	0.0133471	358.212
RFC4	Cardioembolic stroke	rs2009037	T	C	T	C	0.105468	0.0121	0.694207	0.3129	3	186486742	0.5193	0.0188	3	186486742	9.9904e-28	0.00966432	25218	1245612	0.00470045	119.086
RFC4	Cardioembolic stroke	rs266751	G	A	G	A	0.127851	-0.0267	0.236013	0.2343	3	186511696	0.1513	0.0186	3	186511696	1.3125e-34	0.0104197	25541	1245612	0.00586011	150.544
RFC4	Cardioembolic stroke	rs266757	T	C	T	C	0.196587	0.0085	0.0283228	0.032	3	186508528	0.8722	0.053	3	186508528	6.4413e-13	0.0273383	24309	1245612	0.00212264	51.7048
RFC4	Cardioembolic stroke	rs2889832	G	C	G	C	-0.0655143	-0.0228	0.607256	0.3892	3	186432214	0.1636	0.0163	3	186432214	1.5877e-13	0.00887776	26600	1245612	0.00204313	54.4544
RFC4	Cardioembolic stroke	rs36219755	T	C	T	C	0.126022	0.037	0.909646	0.1035	3	186568778	0.1895	0.0282	3	186568778	1.2031e-16	0.0152147	26280	1245612	0.0026038	68.6012
RFC4	Cardioembolic stroke	rs3816112	T	C	T	C	-0.358937	-0.0381	0.0780187	0.0737	3	186502665	0.2169	0.0308	3	186502665	2.8745e-109	0.0161626	26609	1245612	0.0181975	493.154
RFC4	Cardioembolic stroke	rs56211697	T	C	T	C	0.145248	-0.0077	0.099672	0.1142	3	186429997	0.7796	0.0275	3	186429997	2.2548e-22	0.0149283	25002	1245612	0.0037721	94.6595
RFC4	Cardioembolic stroke	rs62294444	G	A	G	A	-0.411401	-0.0099	0.261041	0.2473	3	186494986	0.5956	0.0187	3	186494986	1e-200	0.00995543	26153	1245612	0.0612941	1707.57
RFC4	Cardioembolic stroke	rs62294447	A	G	A	G	-0.368372	-0.0096	0.0334597	0.0359	3	186504203	0.8505	0.0509	3	186504203	3.045e-47	0.0255169	23745	1245612	0.00870063	208.392
RFC4	Cardioembolic stroke	rs6807774	G	A	G	A	0.0637883	0.0243	0.560886	0.4534	3	186464055	0.1292	0.016	3	186464055	6.0478e-13	0.00886022	25860	1245612	0.0020003	51.8274
RFC4	Cardioembolic stroke	rs7649121	T	A	T	A	-0.0963664	0.025	0.180357	0.1882	3	186568785	0.2392	0.0213	3	186568785	1.0996e-15	0.0120231	23398	1245612	0.00273809	64.2363
RFC4	Cardioembolic stroke	rs9871339	C	T	C	T	-0.108248	-0.0121	0.573874	0.4002	3	186476598	0.5009	0.018	3	186476598	5.0906e-33	0.00904316	25002	1245612	0.00569822	143.272
SIRT1	Cardioembolic stroke	rs10823141	C	T	C	T	0.340306	0.0342	0.109425	0.0974	10	69880606	0.2062	0.0271	10	69880606	5.5624e-72	0.0189671	14262	1245612	0.0220731	321.867
SIRT1	Cardioembolic stroke	rs10997476	A	G	A	G	0.095276	0.0082	0.565054	0.4488	10	68757916	0.6428	0.0177	10	68757916	1.4945e-15	0.0119431	14263	1245612	0.00444211	63.6316
SIRT1	Cardioembolic stroke	rs113592732	A	G	A	G	-0.279071	0.0286	0.0186841	0.0296	10	69787539	0.6598	0.0651	10	69787539	1.7185e-09	0.0463404	12699	1245612	0.00284775	36.2612
SIRT1	Cardioembolic stroke	rs11592680	C	T	C	T	0.424975	0.0237	0.116461	0.1181	10	69866657	0.3503	0.0254	10	69866657	1.3014e-116	0.0185129	14178	1245612	0.0358355	526.885
SIRT1	Cardioembolic stroke	rs116975440	C	A	C	A	-0.316749	-0.0345	0.0396926	0.0571	10	69490658	0.4412	0.0448	10	69490658	6.7748e-21	0.0337794	11496	1245612	0.00759053	87.9128
SIRT1	Cardioembolic stroke	rs117479359	T	G	T	G	0.463014	-0.0173	0.0749647	0.0812	10	69838913	0.5729	0.0307	10	69838913	5.345e-90	0.023017	13610	1245612	0.0288742	404.602
SIRT1	Cardioembolic stroke	rs11814075	T	G	T	G	0.219054	0.0292	0.0668252	0.0788	10	68790746	0.348	0.0311	10	68790746	2.5445e-20	0.0237156	14256	1245612	0.00594901	85.3047
SIRT1	Cardioembolic stroke	rs12240613	C	T	C	T	0.288311	0.0657	0.0568313	0.0665	10	68732840	0.06393	0.0354	10	68732840	4.7112e-24	0.0285016	11483	1245612	0.00883233	102.308
SIRT1	Cardioembolic stroke	rs12761998	C	A	C	A	-0.248156	0.0214	0.0610537	0.0706	10	68864743	0.5562	0.0364	10	68864743	1.3238e-17	0.0290533	10333	1245612	0.00701094	72.9414
SIRT1	Cardioembolic stroke	rs138530890	A	C	A	C	0.198894	0.0296	0.961395	0.0376	10	69060145	0.4897	0.0428	10	69060145	2.0788e-10	0.0312953	13755	1245612	0.00292787	40.3852
SIRT1	Cardioembolic stroke	rs139572370	A	G	A	G	0.547402	0.0178	0.0302351	0.0285	10	69284933	0.7832	0.0645	10	69284933	1.1748e-42	0.0399867	10665	1245612	0.0172685	187.37
SIRT1	Cardioembolic stroke	rs142194353	T	C	T	C	0.414008	-0.0007	0.957106	0.0403	10	69641539	0.9877	0.0444	10	69641539	2.7175e-45	0.029313	14174	1245612	0.0138783	199.451
SIRT1	Cardioembolic stroke	rs147216170	T	C	T	C	0.560946	0.0745	0.0503452	0.0556	10	69821494	0.04979	0.038	10	69821494	6.5111e-73	0.0310591	10841	1245612	0.0292093	326.125
SIRT1	Cardioembolic stroke	rs16925142	C	A	C	A	0.188182	0.0098	0.0638516	0.0707	10	69900418	0.7857	0.036	10	69900418	3.0327e-12	0.0269745	11496	1245612	0.00421569	48.6603
SIRT1	Cardioembolic stroke	rs17454621	C	T	C	T	-0.37398	0.0082	0.101307	0.1138	10	69686806	0.8056	0.0334	10	69686806	5.4013e-53	0.0244072	9219	1245612	0.0248344	234.728
SIRT1	Cardioembolic stroke	rs1900006	A	G	A	G	-0.0766382	-0.0205	0.347869	0.3538	10	69978063	0.215	0.0166	10	69978063	7.102e-10	0.012434	14256	1245612	0.00265776	37.9846
SIRT1	Cardioembolic stroke	rs1900017	T	C	T	C	0.115188	0.0333	0.728942	0.2861	10	70054596	0.07771	0.0189	10	70054596	1.1556e-16	0.0138986	13100	1245612	0.00521586	68.6755
SIRT1	Cardioembolic stroke	rs2007505	G	A	G	A	-0.315903	-0.0351	0.102383	0.1189	10	69764085	0.2765	0.0322	10	69764085	1.7113e-57	0.0197664	13925	1245612	0.018012	255.381
SIRT1	Cardioembolic stroke	rs2127595	A	C	A	C	0.171688	0.0158	0.780724	0.2115	10	68941035	0.4181	0.0195	10	68941035	3.6487e-33	0.0143099	14263	1245612	0.00999168	143.929
SIRT1	Cardioembolic stroke	rs4466711	C	T	C	T	0.256668	-0.0006	0.642489	0.3323	10	69361491	0.975	0.0188	10	69361491	7.0771e-96	0.0123538	14263	1245612	0.0293752	431.598
SIRT1	Cardioembolic stroke	rs61866878	C	T	C	T	-0.145022	-0.0205	0.164227	0.1904	10	68955883	0.3868	0.0236	10	68955883	3.4198e-18	0.0166757	13100	1245612	0.00574021	75.6193
SIRT1	Cardioembolic stroke	rs7072730	C	T	C	T	0.385117	-0.006	0.0585599	0.0623	10	69007086	0.8567	0.0334	10	69007086	1.1679e-52	0.0252164	14263	1245612	0.0160903	233.217
SIRT1	Cardioembolic stroke	rs7076694	A	G	A	G	0.103313	0.0378	0.12521	0.1028	10	68661687	0.1753	0.0279	10	68661687	3.123e-08	0.0186671	13100	1245612	0.00233277	30.626
SIRT1	Cardioembolic stroke	rs717976	C	G	C	G	0.465525	0.0273	0.595813	0.4026	10	69551141	0.09385	0.0163	10	69551141	1e-200	0.0120652	14263	1245612	0.0945128	1488.53
SIRT1	Cardioembolic stroke	rs72806677	T	C	T	C	-0.230997	-0.0089	0.153407	0.1757	10	69224145	0.7072	0.0238	10	69224145	6.6886e-45	0.0164293	14263	1245612	0.0136704	197.656
SIRT1	Cardioembolic stroke	rs72808614	C	T	C	T	-0.330077	0.0185	0.0708921	0.0842000000000001	10	69601378	0.6286	0.0383	10	69601378	5.0183e-28	0.0300742	8393	1245612	0.0141493	120.431
SIRT1	Cardioembolic stroke	rs76685030	T	C	T	C	0.253778	0.0175	0.042694	0.0509	10	70065663	0.6358	0.037	10	70065663	7.2869e-15	0.0326214	11496	1245612	0.00523692	60.5101
SIRT1	Cardioembolic stroke	rs942778	C	T	C	T	0.179386	0.0161	0.194529	0.2301	10	68740296	0.483	0.0229	10	68740296	3.7439e-23	0.0181004	9740	1245612	0.00998351	98.1998
SIRT3	Cardioembolic stroke	rs1058900	T	C	T	C	0.0714039	0.0388	0.399757	0.46	11	308290	0.05987	0.0206	11	308290	3.1421e-10	0.0113491	16178	1245612	0.00244082	39.5793
SIRT3	Cardioembolic stroke	rs3809109	G	A	G	A	-0.0808112	0.0239	0.560496	0.4687	11	290233	0.1879	0.0182	11	290233	1.426e-17	0.00947055	22630	1245612	0.00320711	72.8039
SIRT3	Cardioembolic stroke	rs61876235	A	G	A	G	0.0802027	0.0048	0.173007	0.2216	11	299617	0.859	0.027	11	299617	7.1825e-09	0.0138596	18193	1245612	0.00183727	33.4834
SIRT3	Cardioembolic stroke	rs72878032	T	C	T	C	0.208218	0.0087	0.212506	0.2243	11	212408	0.6592	0.0196	11	212408	1.2855e-101	0.00972895	31566	1245612	0.014303	458.012
SIRT3	Cardioembolic stroke	rs760059	C	T	C	T	-0.114096	-0.0258	0.409234	0.4532	11	284716	0.2418	0.022	11	284716	1.4373e-23	0.0114031	15905	1245612	0.00625513	100.101
SIRT3	Cardioembolic stroke	rs7943246	C	T	C	T	-0.178234	-0.0275	0.253502	0.2596	11	225171	0.1328	0.0183	11	225171	1.6548e-84	0.00915008	31558	1245612	0.0118803	379.403
SIRT3	Cardioembolic stroke	rs9734276	A	G	A	G	0.0894167	0.0129	0.154195	0.1471	11	284039	0.6788	0.0312	11	284039	4.0993e-10	0.0143058	18733	1245612	0.00208115	39.0633
SLC16A1	Cardioembolic stroke	rs10494151	C	A	C	A	0.132795	0.0073	0.0440287	0.0445	1	113668917	0.8649	0.0426	1	113668917	1.6529e-11	0.0197201	30547	1245612	0.00148229	45.3438
SLC16A1	Cardioembolic stroke	rs61817894	T	C	T	C	-0.0740101	0.023	0.135459	0.1488	1	113651577	0.4131	0.0281	1	113651577	5.0414e-09	0.0126608	26635	1245612	0.00128129	34.1685
SLC16A1	Cardioembolic stroke	rs7169	G	A	G	A	0.125876	-0.0297	0.581525	0.424	1	113455099	0.06916	0.0164	1	113455099	1.9734e-54	0.00810203	31300	1245612	0.0076527	241.361
SLC16A1	Cardioembolic stroke	rs74862275	A	G	A	G	0.112546	-0.0018	0.048957	0.0635	1	113113938	0.9608	0.0358	1	113113938	1.1635e-09	0.018495	31394	1245612	0.00117812	37.0273
SLC16A4	Cardioembolic stroke	rs112452879	A	G	A	G	0.141255	-0.0113	0.0534056	0.0518	1	110897728	0.7614	0.0371	1	110897728	1.5337e-15	0.0177137	31521	1245612	0.00201331	63.5854
SLC16A4	Cardioembolic stroke	rs12127260	G	A	G	A	0.164669	0.0332	0.0817023	0.0873	1	110991604	0.3129	0.0329	1	110991604	4.0225e-29	0.014701	30836	1245612	0.00405236	125.459
SLC16A4	Cardioembolic stroke	rs12408548	C	T	C	T	-0.172286	-0.0348	0.0288586	0.032	1	110821166	0.4778	0.049	1	110821166	1.095e-12	0.0242046	30452	1245612	0.00166099	50.6612
SLC16A4	Cardioembolic stroke	rs4626884	G	T	G	T	-0.250785	-0.0401	0.0598437	0.0674	1	110938530	0.2213	0.0328	1	110938530	1.8761e-50	0.0167888	31529	1245612	0.0070273	223.118
SLC16A4	Cardioembolic stroke	rs6537661	A	C	A	C	0.0547609	-0.0132	0.349736	0.3542	1	111027785	0.4666	0.0181	1	111027785	8.0427e-11	0.00842476	30976	1245612	0.0013621	42.2473
SLC16A4	Cardioembolic stroke	rs904215	T	G	T	G	0.107169	0.0018	0.4474	0.4501	1	110890518	0.914	0.0162	1	110890518	7.2421e-41	0.00800554	31556	1245612	0.00564693	179.195
SLC16A7	Cardioembolic stroke	rs12312997	T	A	T	A	0.0933916	0.0146	0.138605	0.1288	12	59906029	0.6082	0.0284	12	59906029	6.6398e-12	0.0136032	22631	1245612	0.00207838	47.1296
SLC16A7	Cardioembolic stroke	rs17650311	T	C	T	C	0.157081	-0.0044	0.764572	0.2435	12	60175605	0.809	0.0183	12	60175605	1.3573e-52	0.0102917	26225	1245612	0.00880465	232.935
SLC16A7	Cardioembolic stroke	rs2363585	A	T	A	T	0.0557567	-0.0064	0.385611	0.3836	12	60791165	0.6948	0.0164	12	60791165	5.5892e-10	0.0089907	26109	1245612	0.00147088	38.4569
SLC16A7	Cardioembolic stroke	rs34556393	G	A	G	A	0.0830415	-0.0134	0.111796	0.1178	12	60415439	0.6056	0.026	12	60415439	2.5975e-09	0.0139444	25896	1245612	0.00136762	35.4617
SLC16A7	Cardioembolic stroke	rs4534617	G	A	G	A	-0.0729368	0.0096	0.212033	0.206	12	60334109	0.6323	0.02	12	60334109	8.6709e-12	0.0106839	26218	1245612	0.00177445	46.6016
SLC16A7	Cardioembolic stroke	rs58679232	G	A	G	A	0.0754505	-0.0112	0.158903	0.1665	12	59946684	0.6189	0.0225	12	59946684	4.9023e-10	0.0121258	25443	1245612	0.0015194	38.714
SLC16A7	Cardioembolic stroke	rs7303302	G	A	G	A	-0.121003	-0.0095	0.159119	0.173	12	59971619	0.6522	0.0211	12	59971619	3.7932e-24	0.0119371	26225	1245612	0.00390283	102.745
SLC16A7	Cardioembolic stroke	rs79657069	C	T	C	T	0.157656	-0.0079	0.0357783	0.0359	12	60327934	0.8644	0.0463	12	60327934	3.2283e-10	0.0250745	23052	1245612	0.001712	39.5292
SMARCA4	Cardioembolic stroke	rs10401845	C	T	C	T	-0.0741011	-0.032	0.184923	0.1976	19	11191536	0.116	0.0204	19	11191536	8.5523e-13	0.0103609	30902	1245612	0.00165253	51.1478
SMARCA4	Cardioembolic stroke	rs117091263	A	G	A	G	-0.150334	-0.0244	0.0312047	0.0339	19	11241002	0.6031	0.047	19	11241002	1.6437e-10	0.0235212	29895	1245612	0.00136458	40.8473
SMARCA4	Cardioembolic stroke	rs117150459	T	C	T	C	-0.106842	0.0364	0.0454441	0.0439	19	11001416	0.3871	0.0421	19	11001416	2.6609e-08	0.0192087	31239	1245612	0.000989387	30.9361
SMARCA4	Cardioembolic stroke	rs12710258	T	C	T	C	0.0650584	0.0254	0.207728	0.2381	19	10990329	0.1984	0.0198	19	10990329	5.3305e-11	0.00991532	30902	1245612	0.00139124	43.0492
SMARCA4	Cardioembolic stroke	rs13465	A	G	A	G	-0.131587	-0.024	0.0599641	0.059	19	10802792	0.4836	0.0343	19	10802792	1.6724e-14	0.0171481	30165	1245612	0.00194827	58.8802
SMARCA4	Cardioembolic stroke	rs73013163	A	C	A	C	0.130531	0.0459	0.0540111	0.0627	19	11125216	0.1876	0.0348	19	11125216	2.5826e-11	0.0195733	25543	1245612	0.00173807	44.4694
SMARCA4	Cardioembolic stroke	rs73013167	C	G	C	G	-0.167126	-0.0301	0.700725	0.3004	19	11126199	0.09109	0.0178	19	11126199	2.0366e-82	0.00869051	31569	1245612	0.0115792	369.804
SMARCA4	Cardioembolic stroke	rs76213248	T	C	T	C	-0.0524744	-0.0248	0.385862	0.4007	19	11269893	0.1268	0.0162	19	11269893	1.3862e-10	0.00817702	31556	1245612	0.00130334	41.1791
SMARCA4	Cardioembolic stroke	rs9105	T	C	T	C	-0.172741	0.0353	0.0535876	0.0546	19	11169514	0.5316	0.0565	19	11169514	6.9649e-22	0.0179677	30538	1245612	0.00301755	92.4229
STMN1	Cardioembolic stroke	rs10794534	T	G	T	G	-0.0623798	-0.0313	0.679365	0.3324	1	26714588	0.07947	0.0178	1	26714588	1.3663e-09	0.0102951	21657	1245612	0.00169238	36.7105
STMN1	Cardioembolic stroke	rs11247854	G	A	G	A	-0.0910972	-0.0074	0.713296	0.2966	1	26399230	0.69	0.0186	1	26399230	3.6157e-21	0.00964706	26271	1245612	0.00338276	89.1635
STMN1	Cardioembolic stroke	rs1257156	G	T	G	T	-0.205549	-0.0434	0.189805	0.1932	1	26297984	0.03508	0.0206	1	26297984	7.5142e-77	0.0110782	26493	1245612	0.0128278	344.236
STMN1	Cardioembolic stroke	rs149491294	T	G	T	G	-0.172763	0.0164	0.0362501	0.0462	1	26354120	0.7036	0.0431	1	26354120	3.1646e-13	0.0237084	25462	1245612	0.00208114	53.0962
STMN1	Cardioembolic stroke	rs6691747	G	C	G	C	-0.0733954	0.0059	0.637912	0.3655	1	26529121	0.7347	0.0175	1	26529121	7.1161e-15	0.00943094	24338	1245612	0.00248235	60.5608
STMN1	Cardioembolic stroke	rs807060	G	T	G	T	-0.107841	-0.0166	0.417628	0.4203	1	26241455	0.3374	0.0173	1	26241455	3.4714e-34	0.0088461	26271	1245612	0.0056252	148.604
STMN1	Cardioembolic stroke	rs869139	C	T	C	T	-0.0535773	-0.0137	0.436508	0.4373	1	26527699	0.3958	0.0161	1	26527699	1.1235e-09	0.00879644	26271	1245612	0.00141013	37.095
TKT	Cardioembolic stroke	rs112621763	T	C	T	C	0.233639	0.066	0.0253224	0.0376	3	53315967	0.1519	0.046	3	53315967	6.4183e-10	0.0378069	14173	1245612	0.00268731	38.1845
TKT	Cardioembolic stroke	rs113685194	G	A	G	A	-0.215076	0.0712	0.0281859	0.0399	3	53696813	0.1663	0.0515	3	53696813	8.3222e-09	0.0373286	13100	1245612	0.00252773	33.1921
TKT	Cardioembolic stroke	rs114718455	G	A	G	A	0.312189	0.0395	0.0205723	0.0296	3	53464055	0.5205	0.0614	3	53464055	1.8854e-10	0.0490054	10333	1245612	0.00391217	40.5754
TKT	Cardioembolic stroke	rs115002913	T	C	T	C	0.243939	-0.0444	0.0348376	0.0319	3	53368786	0.4325	0.0566	3	53368786	4.4802e-13	0.0336919	13100	1245612	0.00398573	52.4139
TKT	Cardioembolic stroke	rs11915963	C	T	C	T	-0.149582	0.0333	0.0991248	0.1042	3	53771914	0.2067	0.0264	3	53771914	4.3593e-14	0.0198133	14263	1245612	0.0039802	56.9885
TKT	Cardioembolic stroke	rs12638195	A	G	A	G	-0.15292	-0.0121	0.650644	0.3667	3	52876639	0.4773	0.0171	3	52876639	7.6722e-35	0.0124191	14262	1245612	0.010519	151.596
TKT	Cardioembolic stroke	rs13065154	A	G	A	G	0.0873473	0.0179	0.165564	0.1791	3	53685491	0.3959	0.021	3	53685491	4.1723e-08	0.0159294	14263	1245612	0.00210365	30.0635
TKT	Cardioembolic stroke	rs13097864	T	C	T	C	0.209786	-0.0153	0.0741322	0.0817	3	53329760	0.6991	0.0397	3	53329760	2.7667e-15	0.0265518	10333	1245612	0.00600512	62.4137
TKT	Cardioembolic stroke	rs137907521	T	C	T	C	0.213115	-0.0315	0.0344466	0.0379	3	53429234	0.5404	0.0514	3	53429234	3.1543e-10	0.0338757	13100	1245612	0.00301212	39.5719
TKT	Cardioembolic stroke	rs140255088	G	C	G	C	-0.21877	0.0373	0.0358413	0.0364	3	52313181	0.4461	0.049	3	52313181	7.605e-12	0.0319569	14168	1245612	0.0032969	46.8584
TKT	Cardioembolic stroke	rs17053186	T	C	T	C	-0.180924	0.0263	0.177628	0.1795	3	53600137	0.2481	0.0227	3	53600137	1.6282e-31	0.0154914	14263	1245612	0.00947255	136.38
TKT	Cardioembolic stroke	rs17308707	T	C	T	C	0.316016	0.012	0.0341755	0.0441	3	53485628	0.8227	0.0537	3	53485628	5.1771e-17	0.0376982	10659	1245612	0.0065495	70.2582
TKT	Cardioembolic stroke	rs2070618	C	G	C	G	-0.179324	-0.0392	0.0652099	0.0661	3	53835785	0.2478	0.0339	3	53835785	7.7204e-14	0.0239902	14252	1245612	0.00390513	55.8663
TKT	Cardioembolic stroke	rs2358739	C	G	C	G	-0.380936	0.0309	0.541959	0.4567	3	53454941	0.05403	0.0161	3	53454941	1e-200	0.0118835	14263	1245612	0.0672035	1027.44
TKT	Cardioembolic stroke	rs312487	T	C	T	C	0.110548	0.0078	0.488218	0.4827	3	53545622	0.641	0.0167	3	53545622	1.0292e-20	0.0118449	14263	1245612	0.00606998	87.0927
TKT	Cardioembolic stroke	rs35777100	C	T	C	T	0.211914	0.0158	0.525501	0.4716	3	53427972	0.3223	0.016	3	53427972	8.6456e-70	0.012	13925	1245612	0.0219047	311.81
TKT	Cardioembolic stroke	rs3773732	A	G	A	G	-0.183116	0.0351	0.744661	0.2652	3	53200876	0.06244	0.0189	3	53200876	1.6475e-40	0.013742	13925	1245612	0.0125909	177.538
TKT	Cardioembolic stroke	rs3774568	A	T	A	T	-0.0808038	0.0092	0.761497	0.2087	3	53796806	0.6332	0.0194	3	53796806	9.0841e-09	0.0140602	13926	1245612	0.00236607	33.0233
TKT	Cardioembolic stroke	rs41292864	A	G	A	G	0.136407	-0.0071	0.10118	0.1141	3	52852410	0.7974	0.0276	3	52852410	6.6584e-12	0.0198703	13925	1245612	0.00337292	47.1201
TKT	Cardioembolic stroke	rs41305600	T	C	T	C	-0.70837	0.1106	0.020698	0.024	3	53216024	0.05534	0.0577	3	53216024	4.3634e-49	0.0481021	10661	1245612	0.0199365	216.826
TKT	Cardioembolic stroke	rs4687736	C	G	C	G	0.095463	-0.0053	0.263754	0.2599	3	53745112	0.7695	0.0182	3	53745112	1.2279e-12	0.0134411	14252	1245612	0.00352686	50.4356
TKT	Cardioembolic stroke	rs56136581	T	C	T	C	0.16428	0.0076	0.0864324	0.1013	3	52892110	0.7895	0.0284	3	52892110	2.589e-12	0.0234735	11492	1245612	0.00424392	48.9705
TKT	Cardioembolic stroke	rs60682984	A	G	A	G	-0.322009	-0.0241	0.0235004	0.0247	3	52586125	0.6934	0.0612	3	52586125	2.1394e-16	0.0392029	14177	1245612	0.00473645	67.4586
TKT	Cardioembolic stroke	rs62254279	A	G	A	G	-0.144399	-0.01	0.880067	0.1235	3	53187662	0.6817	0.0245	3	53187662	2.3073e-15	0.0182244	14263	1245612	0.00438233	62.7715
TKT	Cardioembolic stroke	rs73840240	C	A	C	A	-0.595907	0.0234	0.808002	0.1825	3	53252757	0.2531	0.0205	3	53252757	1e-200	0.0150402	14248	1245612	0.099244	1569.6
TKT	Cardioembolic stroke	rs7615501	G	A	G	A	-0.0706841	0.005	0.664486	0.3651	3	53175557	0.793	0.0191	3	53175557	1.7304e-08	0.0125395	14263	1245612	0.00222282	31.7702
TKT	Cardioembolic stroke	rs77000231	T	G	T	G	-0.820197	0.024	0.0303573	0.0336	3	53285481	0.6117	0.0472	3	53285481	9.2574e-125	0.0345243	14251	1245612	0.0380955	564.321
TKT	Cardioembolic stroke	rs79175419	A	G	A	G	-0.323107	0.0876	0.0376198	0.0426	3	52491707	0.06033	0.0466	3	52491707	1.1789e-20	0.0346737	11487	1245612	0.00750265	86.8193
TKT	Cardioembolic stroke	rs793199	G	A	G	A	0.175418	0.0131	0.0423401	0.0492	3	53475182	0.7436	0.0401	3	53475182	2.4374e-09	0.0294045	14262	1245612	0.0024892	35.5846
VCAN	Cardioembolic stroke	rs115912456	G	A	G	A	0.132009	-0.0016	0.0437932	0.046	5	82815158	0.9685	0.0408	5	82815158	2.4388e-11	0.0197707	30547	1245612	0.00145734	44.5794
VCAN	Cardioembolic stroke	rs178023	C	T	C	T	0.0491793	-0.0203	0.29424	0.2943	5	82885527	0.2457	0.0175	5	82885527	1.7917e-08	0.00873351	31567	1245612	0.0010035	31.7073
VCAN	Cardioembolic stroke	rs309560	G	C	G	C	-0.0563761	0.0041	0.502491	0.5082	5	82832139	0.7941	0.0158	5	82832139	1.4127e-12	0.00795958	31569	1245612	0.00158657	50.1629
VCAN	Cardioembolic stroke	rs831928	A	G	A	G	-0.056711	-0.0117	0.313812	0.3087	5	82753402	0.5065	0.0176	5	82753402	3.8019e-11	0.00857762	31559	1245612	0.00138317	43.7092

## Sheet: 2. MR result
MR result
exposure	outcome	method	nsnp	b	se	pval	lo_ci	up_ci	or	or_lci95	or_uci95
EP300	Cardioembolic stroke	MR Egger	17	0.108447	0.119975	0.380328	-0.126704	0.343598	1.11455	0.880995	1.41001
EP300	Cardioembolic stroke	Weighted median	17	0.0179522	0.0605703	0.766935	-0.100766	0.13667	1.01811	0.904145	1.14645
EP300	Cardioembolic stroke	Inverse variance weighted	17	0.000436002	0.0440441	0.992102	-0.0858905	0.0867625	1.00044	0.917695	1.09064
EP300	Cardioembolic stroke	Simple mode	17	-0.0240339	0.106524	0.824354	-0.232821	0.184753	0.976253	0.792295	1.20292
EP300	Cardioembolic stroke	Weighted mode	17	0.0139306	0.0640191	0.830491	-0.111547	0.139408	1.01403	0.89445	1.14959
LDHA	Cardioembolic stroke	MR Egger	5	-0.081146	0.192378	0.701569	-0.458207	0.295915	0.922059	0.632417	1.34436
LDHA	Cardioembolic stroke	Weighted median	5	0.00922417	0.0814155	0.909795	-0.15035	0.168798	1.00927	0.860407	1.18388
LDHA	Cardioembolic stroke	Inverse variance weighted	5	0.0285557	0.0720838	0.691998	-0.112729	0.16984	1.02897	0.893393	1.18512
LDHA	Cardioembolic stroke	Simple mode	5	0.0175287	0.120492	0.891371	-0.218635	0.253692	1.01768	0.803615	1.28878
LDHA	Cardioembolic stroke	Weighted mode	5	0.0103472	0.0781401	0.901047	-0.142807	0.163502	1.0104	0.866921	1.17763
LDHC	Cardioembolic stroke	MR Egger	35	-0.0483328	0.0360107	0.1887	-0.118914	0.0222482	0.952817	0.887884	1.0225
LDHC	Cardioembolic stroke	Weighted median	35	-0.0341106	0.0316231	0.28074	-0.0960919	0.0278708	0.966465	0.908381	1.02826
LDHC	Cardioembolic stroke	Inverse variance weighted	35	-0.0373392	0.0247051	0.130687	-0.0857612	0.0110827	0.963349	0.917813	1.01114
LDHC	Cardioembolic stroke	Simple mode	35	-0.0865382	0.0597608	0.156755	-0.203669	0.030593	0.917101	0.815732	1.03107
LDHC	Cardioembolic stroke	Weighted mode	35	-0.0363801	0.0285419	0.211085	-0.0923222	0.0195619	0.964274	0.911811	1.01975
NUP50	Cardioembolic stroke	MR Egger	15	0.0674115	0.102036	0.520363	-0.132579	0.267402	1.06974	0.875834	1.30656
NUP50	Cardioembolic stroke	Weighted median	15	-0.0125571	0.0591369	0.831842	-0.128465	0.103351	0.987521	0.879444	1.10888
NUP50	Cardioembolic stroke	Inverse variance weighted	15	-0.0708126	0.056865	0.21303	-0.182268	0.0406427	0.931636	0.833378	1.04148
NUP50	Cardioembolic stroke	Simple mode	15	-0.28556	0.139978	0.0606796	-0.559917	-0.0112026	0.751593	0.571256	0.98886
NUP50	Cardioembolic stroke	Weighted mode	15	-0.00765122	0.0573717	0.895805	-0.1201	0.104797	0.992378	0.886832	1.11049
PFKP	Cardioembolic stroke	MR Egger	47	-0.027816	0.0286798	0.33729	-0.0840284	0.0283964	0.972567	0.919405	1.0288
PFKP	Cardioembolic stroke	Weighted median	47	-0.0673266	0.022415	0.00266769	-0.11126	-0.0233932	0.93489	0.894706	0.976878
PFKP	Cardioembolic stroke	Inverse variance weighted	47	-0.0418144	0.0159406	0.00871234	-0.0730579	-0.0105708	0.959048	0.929547	0.989485
PFKP	Cardioembolic stroke	Simple mode	47	-0.0549496	0.0354901	0.128402	-0.12451	0.0146111	0.946533	0.882929	1.01472
PFKP	Cardioembolic stroke	Weighted mode	47	-0.0611643	0.0223167	0.00869898	-0.104905	-0.0174235	0.940669	0.90041	0.982727
RFC4	Cardioembolic stroke	MR Egger	17	0.0142783	0.0621221	0.821319	-0.107481	0.136038	1.01438	0.898094	1.14573
RFC4	Cardioembolic stroke	Weighted median	17	0.0253913	0.0393583	0.518843	-0.0517511	0.102534	1.02572	0.949565	1.10797
RFC4	Cardioembolic stroke	Inverse variance weighted	17	0.048894	0.0349192	0.161453	-0.0195477	0.117336	1.05011	0.980642	1.1245
RFC4	Cardioembolic stroke	Simple mode	17	0.0812733	0.0739648	0.288111	-0.0636977	0.226244	1.08467	0.938289	1.25388
RFC4	Cardioembolic stroke	Weighted mode	17	0.0500826	0.0375651	0.201132	-0.0235451	0.12371	1.05136	0.97673	1.13169
SIRT1	Cardioembolic stroke	MR Egger	28	0.00318748	0.036738	0.931525	-0.0688189	0.0751939	1.00319	0.933496	1.07809
SIRT1	Cardioembolic stroke	Weighted median	28	0.0575976	0.0264922	0.0296949	0.00567293	0.109522	1.05929	1.00569	1.11574
SIRT1	Cardioembolic stroke	Inverse variance weighted	28	0.0560996	0.0177566	0.00158114	0.0212966	0.0909025	1.0577	1.02153	1.09516
SIRT1	Cardioembolic stroke	Simple mode	28	0.0848699	0.0425751	0.0564091	0.00142277	0.168317	1.08858	1.00142	1.18331
SIRT1	Cardioembolic stroke	Weighted mode	28	0.0597089	0.0293814	0.0520781	0.00212137	0.117296	1.06153	1.00212	1.12445
SIRT3	Cardioembolic stroke	MR Egger	7	0.0749283	0.173519	0.683861	-0.265168	0.415025	1.07781	0.767077	1.51441
SIRT3	Cardioembolic stroke	Weighted median	7	0.0994293	0.0728801	0.172478	-0.0434157	0.242274	1.10454	0.957513	1.27414
SIRT3	Cardioembolic stroke	Inverse variance weighted	7	0.0982582	0.0621579	0.113927	-0.0235713	0.220088	1.10325	0.976704	1.24619
SIRT3	Cardioembolic stroke	Simple mode	7	0.122549	0.111244	0.312844	-0.0954897	0.340588	1.13037	0.908928	1.40577
SIRT3	Cardioembolic stroke	Weighted mode	7	0.0997035	0.0764628	0.24004	-0.0501636	0.249571	1.10484	0.951074	1.28347
SLC16A1	Cardioembolic stroke	MR Egger	4	-0.00352271	0.603595	0.995873	-1.18657	1.17952	0.996483	0.305267	3.25283
SLC16A1	Cardioembolic stroke	Weighted median	4	-0.194579	0.121436	0.109087	-0.432595	0.0434364	0.823181	0.648823	1.04439
SLC16A1	Cardioembolic stroke	Inverse variance weighted	4	-0.183497	0.10818	0.0898447	-0.395531	0.0285361	0.832354	0.673322	1.02895
SLC16A1	Cardioembolic stroke	Simple mode	4	-0.0107296	0.196239	0.959834	-0.395359	0.3739	0.989328	0.673438	1.45339
SLC16A1	Cardioembolic stroke	Weighted mode	4	-0.234511	0.130349	0.169832	-0.489995	0.0209722	0.790957	0.612629	1.02119
SLC16A4	Cardioembolic stroke	MR Egger	6	0.293526	0.175157	0.169089	-0.0497823	0.636833	1.34115	0.951437	1.89049
SLC16A4	Cardioembolic stroke	Weighted median	6	0.11748	0.0986387	0.233648	-0.0758517	0.310812	1.12466	0.926954	1.36453
SLC16A4	Cardioembolic stroke	Inverse variance weighted	6	0.0873584	0.0782574	0.264296	-0.0660262	0.240743	1.09129	0.936106	1.27219
SLC16A4	Cardioembolic stroke	Simple mode	6	0.160809	0.135163	0.287557	-0.10411	0.425727	1.17446	0.901126	1.5307
SLC16A4	Cardioembolic stroke	Weighted mode	6	0.139716	0.109352	0.257469	-0.0746135	0.354046	1.14995	0.928102	1.42482
SLC16A7	Cardioembolic stroke	MR Egger	8	0.0732519	0.209612	0.73868	-0.337588	0.484092	1.076	0.713489	1.6227
SLC16A7	Cardioembolic stroke	Weighted median	8	-0.0316547	0.0980043	0.746701	-0.223743	0.160434	0.968841	0.79952	1.17402
SLC16A7	Cardioembolic stroke	Inverse variance weighted	8	-0.0271844	0.0755327	0.71892	-0.175229	0.12086	0.973182	0.839265	1.12847
SLC16A7	Cardioembolic stroke	Simple mode	8	-0.125065	0.131367	0.372792	-0.382544	0.132415	0.88244	0.682124	1.14158
SLC16A7	Cardioembolic stroke	Weighted mode	8	-0.0354867	0.111731	0.760046	-0.254479	0.183506	0.965136	0.77532	1.20142
SMARCA4	Cardioembolic stroke	MR Egger	9	-0.0151565	0.176837	0.934098	-0.361757	0.331444	0.984958	0.696452	1.39298
SMARCA4	Cardioembolic stroke	Weighted median	9	0.180893	0.0911066	0.0470876	0.00232423	0.359462	1.19829	1.00233	1.43256
SMARCA4	Cardioembolic stroke	Inverse variance weighted	9	0.202523	0.0750704	0.00698049	0.055385	0.349661	1.22449	1.05695	1.41859
SMARCA4	Cardioembolic stroke	Simple mode	9	0.314161	0.150347	0.0700651	0.0194802	0.608841	1.36911	1.01967	1.8383
SMARCA4	Cardioembolic stroke	Weighted mode	9	0.215585	0.103377	0.0705168	0.012967	0.418203	1.24059	1.01305	1.51923
STMN1	Cardioembolic stroke	MR Egger	7	0.141376	0.150497	0.390658	-0.153599	0.436351	1.15186	0.857616	1.54705
STMN1	Cardioembolic stroke	Weighted median	7	0.180239	0.0825379	0.0289836	0.0184645	0.342013	1.1975	1.01864	1.40778
STMN1	Cardioembolic stroke	Inverse variance weighted	7	0.159541	0.067509	0.018115	0.0272237	0.291859	1.17297	1.0276	1.33891
STMN1	Cardioembolic stroke	Simple mode	7	0.177565	0.120285	0.190348	-0.0581938	0.413323	1.19431	0.943467	1.51183
STMN1	Cardioembolic stroke	Weighted mode	7	0.188805	0.0913915	0.0843651	0.00967806	0.367933	1.20781	1.00973	1.44475
TKT	Cardioembolic stroke	MR Egger	29	-0.0694562	0.0321203	0.0396139	-0.132412	-0.00650033	0.932901	0.87598	0.993521
TKT	Cardioembolic stroke	Weighted median	29	-0.0433417	0.0260761	0.0964881	-0.0944509	0.00776748	0.957584	0.909872	1.0078
TKT	Cardioembolic stroke	Inverse variance weighted	29	-0.0459317	0.0188147	0.0146361	-0.0828085	-0.00905478	0.955107	0.920527	0.990986
TKT	Cardioembolic stroke	Simple mode	29	-0.0874866	0.0526875	0.107977	-0.190754	0.0157809	0.916231	0.826336	1.01591
TKT	Cardioembolic stroke	Weighted mode	29	-0.051368	0.0243798	0.0442043	-0.0991524	-0.00358367	0.949929	0.905605	0.996423
VCAN	Cardioembolic stroke	MR Egger	4	0.143944	0.530139	0.811449	-0.895128	1.18302	1.15482	0.408555	3.2642
VCAN	Cardioembolic stroke	Weighted median	4	-0.0382934	0.17898	0.830583	-0.389095	0.312508	0.962431	0.67767	1.36685
VCAN	Cardioembolic stroke	Inverse variance weighted	4	-0.0523295	0.155267	0.736096	-0.356654	0.251995	0.949016	0.700015	1.28659
VCAN	Cardioembolic stroke	Simple mode	4	-0.0100197	0.250793	0.970641	-0.501575	0.481535	0.99003	0.605576	1.61856
VCAN	Cardioembolic stroke	Weighted mode	4	-0.018624	0.236271	0.942135	-0.481715	0.444467	0.981548	0.617723	1.55966

## Sheet: 3. Heterogeneity-Q
Detection of heterogeneity by Q statistics
exposure	outcome	method	Q	Q_df	Q_pval
EP300	Cardioembolic stroke	MR Egger	16.544	15	0.346844
EP300	Cardioembolic stroke	Inverse variance weighted	17.5779	16	0.349189
LDHA	Cardioembolic stroke	MR Egger	2.42961	3	0.488146
LDHA	Cardioembolic stroke	Inverse variance weighted	2.8079	4	0.59047
LDHC	Cardioembolic stroke	MR Egger	38.272	33	0.242457
LDHC	Cardioembolic stroke	Inverse variance weighted	38.4808	34	0.273823
NUP50	Cardioembolic stroke	MR Egger	17.6427	13	0.171562
NUP50	Cardioembolic stroke	Inverse variance weighted	21.1002	14	0.0990929
PFKP	Cardioembolic stroke	MR Egger	33.2683	45	0.901845
PFKP	Cardioembolic stroke	Inverse variance weighted	33.6131	46	0.91286
RFC4	Cardioembolic stroke	MR Egger	20.0354	15	0.170579
RFC4	Cardioembolic stroke	Inverse variance weighted	20.6516	16	0.192295
SIRT1	Cardioembolic stroke	MR Egger	13.2915	26	0.981207
SIRT1	Cardioembolic stroke	Inverse variance weighted	15.9981	27	0.952983
SIRT3	Cardioembolic stroke	MR Egger	6.54123	5	0.257055
SIRT3	Cardioembolic stroke	Inverse variance weighted	6.56917	6	0.362532
SLC16A1	Cardioembolic stroke	MR Egger	1.01247	2	0.602762
SLC16A1	Cardioembolic stroke	Inverse variance weighted	1.10432	3	0.776031
SLC16A4	Cardioembolic stroke	MR Egger	0.677265	4	0.954103
SLC16A4	Cardioembolic stroke	Inverse variance weighted	2.40822	5	0.79025
SLC16A7	Cardioembolic stroke	MR Egger	1.05664	6	0.983374
SLC16A7	Cardioembolic stroke	Inverse variance weighted	1.32048	7	0.987883
SMARCA4	Cardioembolic stroke	MR Egger	3.81962	7	0.800303
SMARCA4	Cardioembolic stroke	Inverse variance weighted	5.668	8	0.684365
STMN1	Cardioembolic stroke	MR Egger	3.98895	5	0.551007
STMN1	Cardioembolic stroke	Inverse variance weighted	4.00719	6	0.675703
TKT	Cardioembolic stroke	MR Egger	22.9138	27	0.689636
TKT	Cardioembolic stroke	Inverse variance weighted	23.7303	28	0.695687
VCAN	Cardioembolic stroke	MR Egger	1.59288	2	0.450932
VCAN	Cardioembolic stroke	Inverse variance weighted	1.74281	3	0.627459

## Sheet: 4. Egger intercept 
Detection of horizontal pleiotropy by Egger intercept
exposure	outcome	egger_intercept	se	pval
EP300	Cardioembolic stroke	-0.0201536	0.0208164	0.348318
LDHA	Cardioembolic stroke	0.0170622	0.0277413	0.58203
LDHC	Cardioembolic stroke	0.0027398	0.00645736	0.674107
NUP50	Cardioembolic stroke	-0.0212132	0.0132904	0.134474
PFKP	Cardioembolic stroke	-0.00387377	0.00659773	0.560046
RFC4	Cardioembolic stroke	0.00789766	0.0116276	0.507346
SIRT1	Cardioembolic stroke	0.0170584	0.0103687	0.111969
SIRT3	Cardioembolic stroke	0.00343605	0.0235153	0.889535
SLC16A1	Cardioembolic stroke	-0.0212784	0.0702077	0.790449
SLC16A4	Cardioembolic stroke	-0.0296568	0.0225414	0.258629
SLC16A7	Cardioembolic stroke	-0.0110601	0.0215319	0.62585
SMARCA4	Cardioembolic stroke	0.0262135	0.019281	0.216141
STMN1	Cardioembolic stroke	0.0021612	0.016003	0.897841
TKT	Cardioembolic stroke	0.00732131	0.00810202	0.374178
VCAN	Cardioembolic stroke	-0.0125485	0.0324075	0.735921

## Sheet: 5. MR-PRESSO global test
Detection of pleiotropy by MR-PRESSO global test
exposure	outcome	Global Test RSSobs	pval
EP300	Cardioembolic stroke	19.3234	0.378
LDHA	Cardioembolic stroke	3.65256	0.72
LDHC	Cardioembolic stroke	39.504	0.319
NUP50	Cardioembolic stroke	24.8794	0.118
PFKP	Cardioembolic stroke	35.232	0.922
RFC4	Cardioembolic stroke	22.3416	0.254
SIRT1	Cardioembolic stroke	17.0645	0.953
SIRT3	Cardioembolic stroke	8.36767	0.469
SLC16A1	Cardioembolic stroke	2.87143	0.706
SLC16A4	Cardioembolic stroke	3.39645	0.828
SLC16A7	Cardioembolic stroke	1.64486	0.984
SMARCA4	Cardioembolic stroke	6.44701	0.774
STMN1	Cardioembolic stroke	5.21133	0.699
TKT	Cardioembolic stroke	25.2911	0.697
VCAN	Cardioembolic stroke	2.84242	0.661
