# Supplementary material for: Uncovering the metabolic-epigenetic links between gene expression and stroke: insights from lactylation pathway MR study
Source: Neurol Res Pract. 2026 Mar 24;8(1):19. doi: 10.1186/s42466-026-00478-4 (PMC13015124; doi:10.1186/s42466-026-00478-4)
Supplement: Supplementary file 5 — Supplementary Material 5 [file 42466_2026_478_MOESM5_ESM.xlsx]

## Sheet: 1. Used SNP Data
Used SNP Data
gene.exposure	outcome	SNP	effect_allele.exposure	other_allele.exposure	effect_allele.outcome	other_allele.outcome	beta.exposure	beta.outcome	eaf.exposure	eaf.outcome	chr.outcome	pos.outcome	pval.outcome	se.outcome	chr.exposure	pos.exposure	pval.exposure	se.exposure	samplesize.exposure	samplesize.outcome	R2	F
EP300	Small vessel stroke	rs111355898	A	G	A	G	-0.222152	0.0122	0.107487	0.1301	22	41530438	0.7164	0.0337	22	41530438	7.6493e-57	0.0139823	26659	1241619	0.00938009	252.413
EP300	Small vessel stroke	rs112045239	A	G	A	G	0.0786892	0.0262	0.102387	0.1014	22	42329284	0.4324	0.0334	22	42329284	2.0124e-09	0.0131219	31597	1241619	0.00113684	35.9593
EP300	Small vessel stroke	rs117072685	A	G	A	G	0.218381	0.0074	0.0398277	0.0384	22	41518460	0.9014	0.0597	22	41518460	3.9915e-23	0.0220491	26894	1241619	0.00363422	98.0879
EP300	Small vessel stroke	rs13058113	T	G	T	G	0.248369	-0.0037	0.269459	0.2739	22	41508414	0.869	0.0221	22	41508414	9.685e-169	0.00897015	31567	1241619	0.0237105	766.599
EP300	Small vessel stroke	rs133077	T	C	T	C	-0.109117	0.0214	0.63874	0.3609	22	41084635	0.3017	0.0208	22	41084635	1.2991e-39	0.00828507	31567	1241619	0.00546485	173.446
EP300	Small vessel stroke	rs142143747	A	G	A	G	-0.190037	0.054	0.0371426	0.0356	22	41602148	0.3604	0.059	22	41602148	6.7117e-17	0.0227538	27004	1241619	0.00257645	69.7491
EP300	Small vessel stroke	rs2235851	A	G	A	G	-0.0960141	0.0195	0.180658	0.1823	22	41660645	0.4492	0.0258	22	41660645	1.8685e-20	0.0103581	31484	1241619	0.00272169	85.9182
EP300	Small vessel stroke	rs71327105	G	T	G	T	-0.126775	0.0008	0.0495565	0.0634	22	41410124	0.9852	0.0446	22	41410124	1.5456e-10	0.0198065	27060	1241619	0.00151172	40.9659
EP300	Small vessel stroke	rs9611560	T	C	T	C	-0.127294	-0.0002	0.23229	0.2491	22	41750622	0.9937	0.0234	22	41750622	2.7038e-41	0.00945758	31346	1241619	0.0057461	181.147
LDHA	Small vessel stroke	rs17851143	G	C	G	C	0.137095	0.0652	0.108993	0.123	11	18487305	0.0393	0.0316	11	18487305	1.892e-21	0.0144143	24780	1241619	0.00363721	90.4518
LDHA	Small vessel stroke	rs2658563	A	G	A	G	-0.0747672	-0.0653	0.260127	0.2766	11	18487425	0.02173	0.0285	11	18487425	1.6529e-11	0.0111033	21073	1241619	0.00214714	45.3398
LDHA	Small vessel stroke	rs6486423	G	T	G	T	0.179669	0.0326	0.454424	0.4585	11	18415057	0.1036	0.02	11	18415057	3.8862e-90	0.00892455	25321	1241619	0.0157542	405.265
LDHA	Small vessel stroke	rs7118531	T	C	T	C	0.073897	0.0119	0.154452	0.1638	11	18707905	0.6984	0.0308	11	18707905	2.1586e-09	0.012346	25118	1241619	0.00142428	35.8234
LDHC	Small vessel stroke	rs10430893	T	C	T	C	0.152498	-0.0048	0.108014	0.1046	11	18280995	0.8898	0.0346	11	18280995	2.2625e-32	0.0128735	31314	1241619	0.00446124	140.316
LDHC	Small vessel stroke	rs10741744	A	C	A	C	0.564009	-0.0453	0.17543	0.171	11	18398738	0.09661	0.0272	11	18398738	1e-200	0.0104707	31527	1241619	0.084275	2901.28
LDHC	Small vessel stroke	rs10766486	C	T	C	T	-0.139395	0.0468	0.394406	0.3794	11	18593714	0.02849	0.0213	11	18593714	1.3161e-65	0.00814844	31528	1241619	0.00919684	292.631
LDHC	Small vessel stroke	rs10832968	C	T	C	T	0.105881	0.063	0.913073	0.0923	11	18703720	0.08683	0.0368	11	18703720	9.2917e-14	0.0142106	31195	1241619	0.00177643	55.5109
LDHC	Small vessel stroke	rs10832975	G	C	G	C	-0.0787151	-0.0061	0.401223	0.4128	11	18743180	0.7737	0.0211	11	18743180	3.4244e-22	0.00812593	31519	1241619	0.00296829	93.8301
LDHC	Small vessel stroke	rs11024755	T	C	T	C	0.128641	-0.0211	0.462349	0.4649	11	18690446	0.2936	0.0201	11	18690446	2.3303e-58	0.00798733	31528	1241619	0.00816017	259.374
LDHC	Small vessel stroke	rs11024779	A	G	A	G	-0.0698464	-0.0076	0.11934	0.1372	11	18761002	0.8145	0.0325	11	18761002	2.3997e-08	0.0125168	30366	1241619	0.00102439	31.1366
LDHC	Small vessel stroke	rs112513839	T	C	T	C	-0.12542	0.0348	0.0788172	0.0963	11	18495928	0.3646	0.0384	11	18495928	2.9643e-15	0.0158913	27270	1241619	0.00227899	62.2854
LDHC	Small vessel stroke	rs11599952	C	T	C	T	0.527608	-0.0077	0.0475056	0.0505	11	18635127	0.8919	0.0564	11	18635127	2.0254e-158	0.019674	28548	1241619	0.0245729	719.128
LDHC	Small vessel stroke	rs16935044	C	T	C	T	0.152789	0.0163	0.037143	0.0426	11	18165766	0.7814	0.0587	11	18165766	4.6985e-12	0.0220969	28633	1241619	0.00166698	47.807
LDHC	Small vessel stroke	rs2468826	T	C	T	C	0.0590558	-0.0137	0.5811	0.4235	11	18170688	0.522	0.0214	11	18170688	2.3015e-13	0.00805673	31644	1241619	0.00169504	53.7255
LDHC	Small vessel stroke	rs2658563	A	G	A	G	0.0664716	-0.0653	0.260127	0.2766	11	18487425	0.02173	0.0285	11	18487425	1.6552e-11	0.00987133	26661	1241619	0.00169788	45.3407
LDHC	Small vessel stroke	rs4150639	T	C	T	C	-0.137823	0.0978	0.041082	0.0436	11	18369611	0.07556	0.055	11	18369611	7.79e-11	0.0211891	28269	1241619	0.00149436	42.3042
LDHC	Small vessel stroke	rs4237737	G	A	G	A	0.0620793	-0.0028	0.2748	0.2678	11	18871150	0.9001	0.0223	11	18871150	3.4318e-12	0.00892085	31527	1241619	0.00153367	48.4232
LDHC	Small vessel stroke	rs4417246	G	A	G	A	-0.0590954	-0.0155	0.307264	0.3166	11	18212384	0.4706	0.0215	11	18212384	6.9344e-12	0.00861588	31644	1241619	0.00148447	47.0415
LDHC	Small vessel stroke	rs55784529	T	C	T	C	0.0568175	-0.0083	0.185502	0.1855	11	17907993	0.7459	0.0256	11	17907993	2.9295e-08	0.0102451	31528	1241619	0.00097456	30.7539
LDHC	Small vessel stroke	rs56245438	C	T	C	T	-0.0463551	0.012	0.34582	0.3524	11	18803797	0.5909	0.0223	11	18803797	4.3065e-08	0.00846251	30862	1241619	0.000971293	30.0033
LDHC	Small vessel stroke	rs61882742	C	A	C	A	-0.0868986	0.008	0.255233	0.2809	11	18286402	0.7268	0.023	11	18286402	1.5518e-21	0.00911718	31644	1241619	0.00286265	90.8399
LDHC	Small vessel stroke	rs61884736	G	A	G	A	-0.0960006	0.0548	0.0659797	0.0689	11	18624496	0.1718	0.0401	11	18624496	2.1692e-09	0.0160418	31528	1241619	0.00113462	35.8108
LDHC	Small vessel stroke	rs66520188	T	C	T	C	0.146825	-0.001	0.0908295	0.096	11	18089881	0.9759	0.0342	11	18089881	4.6155e-26	0.0139051	31315	1241619	0.00354779	111.487
LDHC	Small vessel stroke	rs7118531	T	C	T	C	0.0903457	0.0119	0.154452	0.1638	11	18707905	0.6984	0.0308	11	18707905	3.0635e-16	0.0110571	31315	1241619	0.00212741	66.7577
LDHC	Small vessel stroke	rs7121601	T	C	T	C	-0.0552855	0.0142	0.365936	0.3646	11	18734979	0.4994	0.021	11	18734979	2.672e-11	0.00829664	31306	1241619	0.00141636	44.4007
LDHC	Small vessel stroke	rs72866724	C	G	C	G	0.0790497	-0.0084	0.896448	0.0952	11	18207670	0.8066	0.0342	11	18207670	1.4665e-09	0.0130704	31529	1241619	0.0011588	36.576
LDHC	Small vessel stroke	rs72881319	G	C	G	C	-0.0790391	-0.0234	0.0851739	0.0793	11	18624272	0.5395	0.0381	11	18624272	3.0282e-08	0.0142678	31522	1241619	0.000972604	30.6863
LDHC	Small vessel stroke	rs72882562	A	G	A	G	0.164783	-0.0034	0.0412404	0.0534	11	18790890	0.958	0.0645	11	18790890	1.9526e-13	0.0224131	25173	1241619	0.00214267	54.0491
LDHC	Small vessel stroke	rs7938977	G	A	G	A	0.315614	0.0492	0.311125	0.3181	11	18480315	0.02634	0.0222	11	18480315	1e-200	0.00863203	31309	1241619	0.0409504	1336.77
LDHC	Small vessel stroke	rs7950283	T	C	T	C	-0.105928	0.0656	0.236168	0.2417	11	18394621	0.01122	0.0259	11	18394621	2.0817e-29	0.00940804	31315	1241619	0.00403196	126.764
NUP50	Small vessel stroke	rs11704050	T	G	T	G	0.189186	0.0298	0.188257	0.204	22	45534295	0.2308	0.0249	22	45534295	4.4279e-77	0.0101807	31568	1241619	0.0108207	345.302
NUP50	Small vessel stroke	rs117289461	C	T	C	T	0.199954	0.0609	0.0401231	0.0437	22	45547452	0.2486	0.0528	22	45547452	1.0484e-22	0.0203883	31232	1241619	0.00307018	96.177
NUP50	Small vessel stroke	rs12159468	C	T	C	T	0.0889623	-0.0084	0.169432	0.187	22	45505631	0.7527	0.0266	22	45505631	7.379e-17	0.0106658	31233	1241619	0.00222252	69.5662
NUP50	Small vessel stroke	rs12628758	T	C	T	C	-0.0557637	0.0001	0.354185	0.336	22	45612315	0.9977	0.0221	22	45612315	1.8988e-11	0.00830608	31684	1241619	0.00142054	45.0696
NUP50	Small vessel stroke	rs17546934	C	A	C	A	0.136565	0.021	0.0464575	0.0503	22	45517094	0.6729	0.0497	22	45517094	3.9489e-12	0.0196808	29140	1241619	0.00164963	48.1464
NUP50	Small vessel stroke	rs226509	T	G	T	G	-0.0609019	0.04	0.342455	0.3846	22	45657164	0.118	0.0256	22	45657164	4.3057e-09	0.0103716	20642	1241619	0.00166761	34.477
NUP50	Small vessel stroke	rs5765229	C	T	C	T	-0.0599656	-0.0028	0.507776	0.5038	22	45638796	0.897	0.0213	22	45638796	2.142e-11	0.00895557	24943	1241619	0.00179428	44.8315
NUP50	Small vessel stroke	rs5766392	C	G	C	G	0.0803341	-0.0059	0.433367	0.4437	22	45472821	0.7794	0.021	22	45472821	1.5117e-23	0.00803277	31556	1241619	0.00315946	100.01
NUP50	Small vessel stroke	rs5766438	T	C	T	C	0.0690687	0.0499	0.408923	0.4105	22	45515269	0.01946	0.0214	22	45515269	1.8443e-17	0.00812248	31355	1241619	0.0023008	72.3032
NUP50	Small vessel stroke	rs5766538	G	A	G	A	-0.0838738	-0.0019	0.864182	0.1166	22	45603425	0.9544	0.0341	22	45603425	6.9305e-13	0.0116805	31224	1241619	0.00164865	51.5591
NUP50	Small vessel stroke	rs7290824	T	C	T	C	-0.270629	-0.0319	0.727818	0.2603	22	45527815	0.189	0.0243	22	45527815	1e-200	0.00892532	31684	1241619	0.0281993	919.335
NUP50	Small vessel stroke	rs75706583	C	A	C	A	-0.19081	-0.1101	0.0328012	0.0443	22	45575409	0.08474	0.0639	22	45575409	9.4345e-16	0.0237503	27940	1241619	0.00230481	64.5405
NUP50	Small vessel stroke	rs77817923	C	T	C	T	-0.148321	0.0985	0.0654006	0.0676	22	45511360	0.02847	0.0449	22	45511360	4.1501e-18	0.0170985	27980	1241619	0.0026821	75.2416
PFKP	Small vessel stroke	rs10430770	T	C	T	C	0.216163	-0.0018	0.30445	0.3123	10	3173727	0.9324	0.0214	10	3173727	7.14e-138	0.0086486	31567	1241619	0.0194056	624.66
PFKP	Small vessel stroke	rs10736965	A	G	A	G	0.700408	0.0753	0.066339	0.0675	10	3100322	0.1165	0.048	10	3100322	1e-200	0.0168388	28470	1241619	0.0572887	1730.01
PFKP	Small vessel stroke	rs10794989	G	A	G	A	0.0477367	-0.0037	0.38284	0.4062	10	3067312	0.8609	0.0213	10	3067312	5.1888e-09	0.00817255	31684	1241619	0.00107568	34.1163
PFKP	Small vessel stroke	rs10794994	T	G	T	G	-0.0470464	0.0281	0.536775	0.4722	10	3097928	0.2248	0.0231	10	3097928	1.8551e-08	0.00836381	28746	1241619	0.00109949	31.6384
PFKP	Small vessel stroke	rs10795005	C	T	C	T	-0.364187	-0.0062	0.181666	0.2213	10	3145008	0.8189	0.0272	10	3145008	1e-200	0.010788	28899	1241619	0.037939	1139.56
PFKP	Small vessel stroke	rs10903952	G	A	G	A	-0.0777595	-0.016	0.42626	0.3798	10	3098309	0.6354	0.0338	10	3098309	3.9548e-10	0.0124302	13232	1241619	0.00294879	39.1279
PFKP	Small vessel stroke	rs10903964	G	T	G	T	-0.257354	-0.0091	0.916154	0.0856	10	3139766	0.8419	0.0456	10	3139766	4.4249e-71	0.0144369	31230	1241619	0.0100728	317.753
PFKP	Small vessel stroke	rs11251762	G	A	G	A	0.0996075	0.0121	0.148305	0.1556	10	3246661	0.7125	0.0329	10	3246661	8.9261e-19	0.0112578	31234	1241619	0.00250015	78.2803
PFKP	Small vessel stroke	rs112762131	A	G	A	G	-0.119996	-0.0006	0.0497576	0.0575	10	3021222	0.991	0.0516	10	3021222	2.8607e-09	0.020204	25906	1241619	0.00135977	35.2714
PFKP	Small vessel stroke	rs11591441	T	C	T	C	0.365422	-0.0026	0.255402	0.2546	10	3166624	0.9115	0.0233	10	3166624	1e-200	0.00910944	31684	1241619	0.0483337	1609.08
PFKP	Small vessel stroke	rs11592619	T	C	T	C	0.384163	-0.0093	0.367068	0.3652	10	3133714	0.6977	0.0238	10	3133714	1e-200	0.00836641	30746	1241619	0.064174	2108.26
PFKP	Small vessel stroke	rs117733067	A	G	A	G	0.119907	0.0259	0.126122	0.1228	10	3214691	0.4582	0.0349	10	3214691	1.0217e-22	0.0122232	30364	1241619	0.00315927	96.2258
PFKP	Small vessel stroke	rs11813585	T	C	T	C	0.0549618	0.0582	0.323442	0.3574	10	3098711	0.07197	0.0323	10	3098711	3.7833e-09	0.00932583	26272	1241619	0.00132032	34.7307
PFKP	Small vessel stroke	rs12257705	T	C	T	C	-0.0991144	-0.0314	0.0700515	0.0845	10	3160127	0.4365	0.0404	10	3160127	1.9126e-10	0.0155642	31684	1241619	0.00127827	40.5501
PFKP	Small vessel stroke	rs12775265	A	G	A	G	-0.244534	-0.0289	0.386744	0.3983	10	3119080	0.2393	0.0246	10	3119080	1.442e-147	0.0094524	23595	1241619	0.027582	669.2
PFKP	Small vessel stroke	rs17212803	T	C	T	C	0.463017	0.0238	0.0591453	0.0777	10	3150314	0.6075	0.0463	10	3150314	8.3343e-149	0.0178219	28289	1241619	0.0233038	674.923
PFKP	Small vessel stroke	rs17276307	C	T	C	T	0.0910901	0.0424	0.137357	0.1521	10	2764745	0.2082	0.0337	10	2764745	2.934e-14	0.0119837	29384	1241619	0.00196246	57.7743
PFKP	Small vessel stroke	rs2279208	A	G	A	G	-0.364531	0.0376	0.159269	0.1508	10	3171043	0.1729	0.0276	10	3171043	1e-200	0.010856	31684	1241619	0.0343638	1127.46
PFKP	Small vessel stroke	rs2306297	C	A	C	A	-0.18794	0.0105	0.5725	0.4272	10	3151325	0.6148	0.0209	10	3151325	4.981e-105	0.00863499	27399	1241619	0.0169955	473.676
PFKP	Small vessel stroke	rs2306307	T	G	T	G	0.30205	-0.017	0.389867	0.4042	10	3159250	0.5002	0.0252	10	3159250	1.6816e-191	0.0102326	20075	1241619	0.0415982	871.243
PFKP	Small vessel stroke	rs2454837	T	C	T	C	0.0903539	0.0312	0.130482	0.1299	10	2991774	0.3076	0.0306	10	2991774	1.8449e-14	0.0117937	31684	1241619	0.00184905	58.6903
PFKP	Small vessel stroke	rs34267375	C	T	C	T	0.0486154	-0.002	0.582698	0.397	10	3274266	0.9248	0.0209	10	3274266	1.5936e-09	0.00805597	31684	1241619	0.00114808	36.4153
PFKP	Small vessel stroke	rs3829913	T	C	T	C	-0.212117	0.005	0.186758	0.2042	10	3160917	0.842	0.0252	10	3160917	3.3785e-95	0.0102467	31355	1241619	0.0134829	428.508
PFKP	Small vessel stroke	rs4881012	A	G	A	G	-0.0500256	0.0029	0.277228	0.2793	10	2744342	0.9089	0.0258	10	2744342	4.3016e-08	0.00913225	29921	1241619	0.00100188	30.0054
PFKP	Small vessel stroke	rs56002827	T	C	T	C	-0.0898717	0.0059	0.126291	0.1456	10	3275484	0.8673	0.0353	10	3275484	2.4945e-13	0.0122792	30053	1241619	0.00177927	53.5642
PFKP	Small vessel stroke	rs61829292	G	A	G	A	-0.0917619	0.0367	0.091525	0.0955	10	3234571	0.3848	0.0422	10	3234571	2.5787e-10	0.0145145	28544	1241619	0.0013983	39.9661
PFKP	Small vessel stroke	rs67060216	A	G	A	G	0.084139	0.0329	0.812488	0.1987	10	2920634	0.2199	0.0268	10	2920634	1.7078e-16	0.0102098	31484	1241619	0.00215246	67.9098
PFKP	Small vessel stroke	rs7095637	C	T	C	T	-0.134628	-0.0152	0.512853	0.4968	10	2977379	0.449	0.02	10	2977379	2.3046e-64	0.00794765	31684	1241619	0.00897502	286.922
PFKP	Small vessel stroke	rs74112075	A	G	A	G	0.0927529	0.0104	0.0651027	0.0627	10	3157218	0.8197	0.0454	10	3157218	1.0753e-08	0.0162198	31226	1241619	0.00104615	32.6991
PFKP	Small vessel stroke	rs75347226	T	G	T	G	-0.0844035	-0.0081	0.0734187	0.0827	10	3279123	0.8388	0.0399	10	3279123	3.7381e-08	0.0153386	31240	1241619	0.000968322	30.2778
PFKP	Small vessel stroke	rs75728123	G	A	G	A	-0.417007	0.0528	0.843433	0.1645	10	3160623	0.04966	0.0269	10	3160623	1e-200	0.0109528	31562	1241619	0.0439103	1449.45
PFKP	Small vessel stroke	rs75927650	C	T	C	T	0.183474	0.0512	0.140159	0.1393	10	3091465	0.1107	0.0321	10	3091465	1.3544e-55	0.011681	30407	1241619	0.00804839	246.697
PFKP	Small vessel stroke	rs78812166	T	G	T	G	-0.258613	-0.014	0.0364776	0.0501	10	3100527	0.815	0.0599	10	3100527	2.295e-29	0.0229864	26924	1241619	0.00467932	126.569
PFKP	Small vessel stroke	rs7903250	T	C	T	C	-0.324109	-0.0005	0.239723	0.2586	10	3154863	0.9832	0.0238	10	3154863	1e-200	0.00932255	31566	1241619	0.0368785	1208.61
PFKP	Small vessel stroke	rs7909171	G	A	G	A	0.184862	-0.0012	0.464803	0.4646	10	3118871	0.9581	0.0222	10	3118871	1.3852e-117	0.00801913	31256	1241619	0.016718	531.388
PFKP	Small vessel stroke	rs9664019	T	C	T	C	-0.0851258	-0.038	0.0947833	0.092	10	3049073	0.2862	0.0356	10	3049073	3.7187e-10	0.0135871	31567	1241619	0.00124193	39.2502
RFC4	Small vessel stroke	rs17373414	T	C	T	C	0.129419	-0.0283	0.0880144	0.1009	3	186585527	0.5033	0.0423	3	186585527	1.057e-14	0.0167377	22235	1241619	0.00268165	59.7815
RFC4	Small vessel stroke	rs189717	G	A	G	A	0.202389	0.0068	0.20867	0.2254	3	186526177	0.7788	0.0243	3	186526177	6.8345e-80	0.010693	26482	1241619	0.0133471	358.212
RFC4	Small vessel stroke	rs2009037	T	C	T	C	0.105468	0.0397	0.694207	0.3058	3	186486742	0.09478	0.0238	3	186486742	9.9904e-28	0.00966432	25218	1241619	0.00470045	119.086
RFC4	Small vessel stroke	rs266751	G	A	G	A	0.127851	0.0054	0.236013	0.2316	3	186511696	0.8169	0.0235	3	186511696	1.3125e-34	0.0104197	25541	1241619	0.00586011	150.544
RFC4	Small vessel stroke	rs2889832	G	C	G	C	-0.0655143	-0.0224	0.607256	0.3941	3	186432214	0.2733	0.0205	3	186432214	1.5877e-13	0.00887776	26600	1241619	0.00204313	54.4544
RFC4	Small vessel stroke	rs36219755	T	C	T	C	0.126022	0.0055	0.909646	0.1029	3	186568778	0.878	0.0359	3	186568778	1.2031e-16	0.0152147	26280	1241619	0.0026038	68.6012
RFC4	Small vessel stroke	rs3816112	T	C	T	C	-0.358937	0.0462	0.0780187	0.0753	3	186502665	0.2299	0.0385	3	186502665	2.8745e-109	0.0161626	26609	1241619	0.0181975	493.154
RFC4	Small vessel stroke	rs56211697	T	C	T	C	0.145248	0.0468	0.099672	0.1132	3	186429997	0.1714	0.0342	3	186429997	2.2548e-22	0.0149283	25002	1241619	0.0037721	94.6595
RFC4	Small vessel stroke	rs62294444	G	A	G	A	-0.411401	-0.0328	0.261041	0.25	3	186494986	0.1628	0.0235	3	186494986	1e-200	0.00995543	26153	1241619	0.0612941	1707.57
RFC4	Small vessel stroke	rs6807774	G	A	G	A	0.0637883	0.0332	0.560886	0.4527	3	186464055	0.09631	0.02	3	186464055	6.0478e-13	0.00886022	25860	1241619	0.0020003	51.8274
RFC4	Small vessel stroke	rs7649121	T	A	T	A	-0.0963664	0.0131	0.180357	0.1866	3	186568785	0.6311	0.0273	3	186568785	1.0996e-15	0.0120231	23398	1241619	0.00273809	64.2363
RFC4	Small vessel stroke	rs9871339	C	T	C	T	-0.108248	-0.0475	0.573874	0.4026	3	186476598	0.03654	0.0227	3	186476598	5.0906e-33	0.00904316	25002	1241619	0.00569822	143.272
SIRT1	Small vessel stroke	rs10823141	C	T	C	T	0.340306	-0.0534	0.109425	0.098	10	69880606	0.1202	0.0343	10	69880606	5.5624e-72	0.0189671	14262	1241619	0.0220731	321.867
SIRT1	Small vessel stroke	rs10997476	A	G	A	G	0.095276	0.0168	0.565054	0.4443	10	68757916	0.4358	0.0215	10	68757916	1.4945e-15	0.0119431	14263	1241619	0.00444211	63.6316
SIRT1	Small vessel stroke	rs11592680	C	T	C	T	0.424975	0.0217	0.116461	0.1159	10	69866657	0.4947	0.0318	10	69866657	1.3014e-116	0.0185129	14178	1241619	0.0358355	526.885
SIRT1	Small vessel stroke	rs117479359	T	G	T	G	0.463014	0.0857	0.0749647	0.0806	10	69838913	0.02195	0.0374	10	69838913	5.345e-90	0.023017	13610	1241619	0.0288742	404.602
SIRT1	Small vessel stroke	rs11814075	T	G	T	G	0.219054	0.0221	0.0668252	0.0798	10	68790746	0.563	0.0382	10	68790746	2.5445e-20	0.0237156	14256	1241619	0.00594901	85.3047
SIRT1	Small vessel stroke	rs12240613	C	T	C	T	0.288311	0.1415	0.0568313	0.0639	10	68732840	0.001583	0.0448	10	68732840	4.7112e-24	0.0285016	11483	1241619	0.00883233	102.308
SIRT1	Small vessel stroke	rs12761998	C	A	C	A	-0.248156	-0.0503	0.0610537	0.0666	10	68864743	0.2948	0.048	10	68864743	1.3238e-17	0.0290533	10333	1241619	0.00701094	72.9414
SIRT1	Small vessel stroke	rs138530890	A	C	A	C	0.198894	0.0177	0.961395	0.0392	10	69060145	0.7521	0.0559	10	69060145	2.0788e-10	0.0312953	13755	1241619	0.00292787	40.3852
SIRT1	Small vessel stroke	rs139572370	A	G	A	G	0.547402	-0.0718	0.0302351	0.0299	10	69284933	0.3933	0.0841	10	69284933	1.1748e-42	0.0399867	10665	1241619	0.0172685	187.37
SIRT1	Small vessel stroke	rs142194353	T	C	T	C	0.414008	0.0267	0.957106	0.0405	10	69641539	0.6334	0.0561	10	69641539	2.7175e-45	0.029313	14174	1241619	0.0138783	199.451
SIRT1	Small vessel stroke	rs147216170	T	C	T	C	0.560946	-0.0278	0.0503452	0.0519	10	69821494	0.5864	0.0511	10	69821494	6.5111e-73	0.0310591	10841	1241619	0.0292093	326.125
SIRT1	Small vessel stroke	rs16925142	C	A	C	A	0.188182	0.0033	0.0638516	0.0738	10	69900418	0.9403	0.0445	10	69900418	3.0327e-12	0.0269745	11496	1241619	0.00421569	48.6603
SIRT1	Small vessel stroke	rs17454621	C	T	C	T	-0.37398	0.028	0.101307	0.1106	10	69686806	0.5276	0.0444	10	69686806	5.4013e-53	0.0244072	9219	1241619	0.0248344	234.728
SIRT1	Small vessel stroke	rs1900006	A	G	A	G	-0.0766382	0.0357	0.347869	0.3565	10	69978063	0.08588	0.0208	10	69978063	7.102e-10	0.012434	14256	1241619	0.00265776	37.9846
SIRT1	Small vessel stroke	rs1900017	T	C	T	C	0.115188	-0.0024	0.728942	0.2868	10	70054596	0.92	0.0237	10	70054596	1.1556e-16	0.0138986	13100	1241619	0.00521586	68.6755
SIRT1	Small vessel stroke	rs2007505	G	A	G	A	-0.315903	0.0263	0.102383	0.1247	10	69764085	0.5041	0.0393	10	69764085	1.7113e-57	0.0197664	13925	1241619	0.018012	255.381
SIRT1	Small vessel stroke	rs2127595	A	C	A	C	0.171688	0.0401	0.780724	0.213	10	68941035	0.09393	0.024	10	68941035	3.6487e-33	0.0143099	14263	1241619	0.00999168	143.929
SIRT1	Small vessel stroke	rs4466711	C	T	C	T	0.256668	-0.0153	0.642489	0.3356	10	69361491	0.5006	0.0226	10	69361491	7.0771e-96	0.0123538	14263	1241619	0.0293752	431.598
SIRT1	Small vessel stroke	rs61866878	C	T	C	T	-0.145022	0.0324	0.164227	0.189	10	68955883	0.2609	0.0288	10	68955883	3.4198e-18	0.0166757	13100	1241619	0.00574021	75.6193
SIRT1	Small vessel stroke	rs7072730	C	T	C	T	0.385117	0.0743	0.0585599	0.0593	10	69007086	0.0755	0.0418	10	69007086	1.1679e-52	0.0252164	14263	1241619	0.0160903	233.217
SIRT1	Small vessel stroke	rs7076694	A	G	A	G	0.103313	-0.0458	0.12521	0.1088	10	68661687	0.1899	0.035	10	68661687	3.123e-08	0.0186671	13100	1241619	0.00233277	30.626
SIRT1	Small vessel stroke	rs717976	C	G	C	G	0.465525	0.0143	0.595813	0.4025	10	69551141	0.4817	0.0204	10	69551141	1e-200	0.0120652	14263	1241619	0.0945128	1488.53
SIRT1	Small vessel stroke	rs72806677	T	C	T	C	-0.230997	-0.011	0.153407	0.1742	10	69224145	0.7039	0.029	10	69224145	6.6886e-45	0.0164293	14263	1241619	0.0136704	197.656
SIRT1	Small vessel stroke	rs72808614	C	T	C	T	-0.330077	0.1785	0.0708921	0.083	10	69601378	0.0003687	0.0501	10	69601378	5.0183e-28	0.0300742	8393	1241619	0.0141493	120.431
SIRT1	Small vessel stroke	rs76685030	T	C	T	C	0.253778	0.0413	0.042694	0.049	10	70065663	0.3952	0.0486	10	70065663	7.2869e-15	0.0326214	11496	1241619	0.00523692	60.5101
SIRT1	Small vessel stroke	rs942778	C	T	C	T	0.179386	0.0637	0.194529	0.2376	10	68740296	0.03295	0.0299	10	68740296	3.7439e-23	0.0181004	9740	1241619	0.00998351	98.1998
SIRT3	Small vessel stroke	rs1058900	T	C	T	C	0.0714039	-0.0385	0.399757	0.4604	11	308290	0.1376	0.026	11	308290	3.1421e-10	0.0113491	16178	1241619	0.00244082	39.5793
SIRT3	Small vessel stroke	rs3809109	G	A	G	A	-0.0808112	-0.05	0.560496	0.4722	11	290233	0.02262	0.0219	11	290233	1.426e-17	0.00947055	22630	1241619	0.00320711	72.8039
SIRT3	Small vessel stroke	rs61876235	A	G	A	G	0.0802027	0.0922	0.173007	0.2132	11	299617	0.009419	0.0355	11	299617	7.1825e-09	0.0138596	18193	1241619	0.00183727	33.4834
SIRT3	Small vessel stroke	rs72878032	T	C	T	C	0.208218	0.035	0.212506	0.2221	11	212408	0.1514	0.0244	11	212408	1.2855e-101	0.00972895	31566	1241619	0.014303	458.012
SIRT3	Small vessel stroke	rs760059	C	T	C	T	-0.114096	0.0119	0.409234	0.4505	11	284716	0.6743	0.0284	11	284716	1.4373e-23	0.0114031	15905	1241619	0.00625513	100.101
SIRT3	Small vessel stroke	rs7943246	C	T	C	T	-0.178234	-0.0109	0.253502	0.2594	11	225171	0.6306	0.0226	11	225171	1.6548e-84	0.00915008	31558	1241619	0.0118803	379.403
SIRT3	Small vessel stroke	rs9734276	A	G	A	G	0.0894167	0.043	0.154195	0.1441	11	284039	0.3167	0.043	11	284039	4.0993e-10	0.0143058	18733	1241619	0.00208115	39.0633
SLC16A1	Small vessel stroke	rs10494151	C	A	C	A	0.132795	-0.0441	0.0440287	0.0477	1	113668917	0.4183	0.0545	1	113668917	1.6529e-11	0.0197201	30547	1241619	0.00148229	45.3438
SLC16A1	Small vessel stroke	rs61817894	T	C	T	C	-0.0740101	0.0894	0.135459	0.149	1	113651577	0.009901	0.0347	1	113651577	5.0414e-09	0.0126608	26635	1241619	0.00128129	34.1685
SLC16A1	Small vessel stroke	rs7169	G	A	G	A	0.125876	-0.0326	0.581525	0.4233	1	113455099	0.105	0.0201	1	113455099	1.9734e-54	0.00810203	31300	1241619	0.0076527	241.361
SLC16A1	Small vessel stroke	rs74862275	A	G	A	G	0.112546	0.0363	0.048957	0.0612	1	113113938	0.413	0.0443	1	113113938	1.1635e-09	0.018495	31394	1241619	0.00117812	37.0273
SLC16A4	Small vessel stroke	rs112452879	A	G	A	G	0.141255	0.0508	0.0534056	0.0585	1	110897728	0.2575	0.0449	1	110897728	1.5337e-15	0.0177137	31521	1241619	0.00201331	63.5854
SLC16A4	Small vessel stroke	rs12127260	G	A	G	A	0.164669	0.0333	0.0817023	0.0819	1	110991604	0.4281	0.042	1	110991604	4.0225e-29	0.014701	30836	1241619	0.00405236	125.459
SLC16A4	Small vessel stroke	rs12408548	C	T	C	T	-0.172286	-0.102	0.0288586	0.0324	1	110821166	0.1255	0.0666	1	110821166	1.095e-12	0.0242046	30452	1241619	0.00166099	50.6612
SLC16A4	Small vessel stroke	rs4626884	G	T	G	T	-0.250785	-0.0289	0.0598437	0.0662	1	110938530	0.4905	0.0419	1	110938530	1.8761e-50	0.0167888	31529	1241619	0.0070273	223.118
SLC16A4	Small vessel stroke	rs6537661	A	C	A	C	0.0547609	0.0085	0.349736	0.3591	1	111027785	0.7078	0.0226	1	111027785	8.0427e-11	0.00842476	30976	1241619	0.0013621	42.2473
SLC16A4	Small vessel stroke	rs904215	T	G	T	G	0.107169	0.0096	0.4474	0.4554	1	110890518	0.6284	0.0199	1	110890518	7.2421e-41	0.00800554	31556	1241619	0.00564693	179.195
SLC16A7	Small vessel stroke	rs12312997	T	A	T	A	0.0933916	-0.032	0.138605	0.1375	12	59906029	0.3781	0.0363	12	59906029	6.6398e-12	0.0136032	22631	1241619	0.00207838	47.1296
SLC16A7	Small vessel stroke	rs17650311	T	C	T	C	0.157081	-0.0154	0.764572	0.2442	12	60175605	0.5026	0.0229	12	60175605	1.3573e-52	0.0102917	26225	1241619	0.00880465	232.935
SLC16A7	Small vessel stroke	rs2363585	A	T	A	T	0.0557567	-0.0047	0.385611	0.3825	12	60791165	0.8183	0.0204	12	60791165	5.5892e-10	0.0089907	26109	1241619	0.00147088	38.4569
SLC16A7	Small vessel stroke	rs34556393	G	A	G	A	0.0830415	-0.0311	0.111796	0.1202	12	60415439	0.336	0.0323	12	60415439	2.5975e-09	0.0139444	25896	1241619	0.00136762	35.4617
SLC16A7	Small vessel stroke	rs4534617	G	A	G	A	-0.0729368	0.0198	0.212033	0.2076	12	60334109	0.417	0.0244	12	60334109	8.6709e-12	0.0106839	26218	1241619	0.00177445	46.6016
SLC16A7	Small vessel stroke	rs58679232	G	A	G	A	0.0754505	0.019	0.158903	0.1622	12	59946684	0.4971	0.0279	12	59946684	4.9023e-10	0.0121258	25443	1241619	0.0015194	38.714
SLC16A7	Small vessel stroke	rs7303302	G	A	G	A	-0.121003	0.0308	0.159119	0.1708	12	59971619	0.2421	0.0263	12	59971619	3.7932e-24	0.0119371	26225	1241619	0.00390283	102.745
SLC16A7	Small vessel stroke	rs79657069	C	T	C	T	0.157656	0.0174	0.0357783	0.0337	12	60327934	0.7804	0.0623	12	60327934	3.2283e-10	0.0250745	23052	1241619	0.001712	39.5292
SMARCA4	Small vessel stroke	rs10401845	C	T	C	T	-0.0741011	-0.0021	0.184923	0.197	19	11191536	0.9348	0.0254	19	11191536	8.5523e-13	0.0103609	30902	1241619	0.00165253	51.1478
SMARCA4	Small vessel stroke	rs117091263	A	G	A	G	-0.150334	0.0296	0.0312047	0.0365	19	11241002	0.6153	0.059	19	11241002	1.6437e-10	0.0235212	29895	1241619	0.00136458	40.8473
SMARCA4	Small vessel stroke	rs12710258	T	C	T	C	0.0650584	0.0404	0.207728	0.2201	19	10990329	0.128	0.0265	19	10990329	5.3305e-11	0.00991532	30902	1241619	0.00139124	43.0492
SMARCA4	Small vessel stroke	rs13465	A	G	A	G	-0.131587	-0.0008	0.0599641	0.0633	19	10802792	0.9857	0.0457	19	10802792	1.6724e-14	0.0171481	30165	1241619	0.00194827	58.8802
SMARCA4	Small vessel stroke	rs73013163	A	C	A	C	0.130531	0.0392	0.0540111	0.0585	19	11125216	0.4079	0.0474	19	11125216	2.5826e-11	0.0195733	25543	1241619	0.00173807	44.4694
SMARCA4	Small vessel stroke	rs73013167	C	G	C	G	-0.167126	0.0087	0.700725	0.303	19	11126199	0.6921	0.0219	19	11126199	2.0366e-82	0.00869051	31569	1241619	0.0115792	369.804
SMARCA4	Small vessel stroke	rs76213248	T	C	T	C	-0.0524744	0.0105	0.385862	0.4015	19	11269893	0.6	0.02	19	11269893	1.3862e-10	0.00817702	31556	1241619	0.00130334	41.1791
STMN1	Small vessel stroke	rs10794534	T	G	T	G	-0.0623798	-0.0124	0.679365	0.3352	1	26714588	0.5716	0.0219	1	26714588	1.3663e-09	0.0102951	21657	1241619	0.00169238	36.7105
STMN1	Small vessel stroke	rs11247854	G	A	G	A	-0.0910972	-0.0279	0.713296	0.2977	1	26399230	0.2299	0.0232	1	26399230	3.6157e-21	0.00964706	26271	1241619	0.00338276	89.1635
STMN1	Small vessel stroke	rs1257156	G	T	G	T	-0.205549	-0.0133	0.189805	0.1956	1	26297984	0.6017	0.0255	1	26297984	7.5142e-77	0.0110782	26493	1241619	0.0128278	344.236
STMN1	Small vessel stroke	rs149491294	T	G	T	G	-0.172763	-0.0658	0.0362501	0.0488	1	26354120	0.2346	0.0554	1	26354120	3.1646e-13	0.0237084	25462	1241619	0.00208114	53.0962
STMN1	Small vessel stroke	rs6691747	G	C	G	C	-0.0733954	0.0306	0.637912	0.3658	1	26529121	0.1548	0.0215	1	26529121	7.1161e-15	0.00943094	24338	1241619	0.00248235	60.5608
STMN1	Small vessel stroke	rs807060	G	T	G	T	-0.107841	-0.0314	0.417628	0.4203	1	26241455	0.1399	0.0213	1	26241455	3.4714e-34	0.0088461	26271	1241619	0.0056252	148.604
STMN1	Small vessel stroke	rs869139	C	T	C	T	-0.0535773	-0.0257	0.436508	0.4378	1	26527699	0.1956	0.0199	1	26527699	1.1235e-09	0.00879644	26271	1241619	0.00141013	37.095
TKT	Small vessel stroke	rs112621763	T	C	T	C	0.233639	0.0442	0.0253224	0.0325	3	53315967	0.483	0.063	3	53315967	6.4183e-10	0.0378069	14173	1241619	0.00268731	38.1845
TKT	Small vessel stroke	rs11915963	C	T	C	T	-0.149582	0.0091	0.0991248	0.1071	3	53771914	0.7793	0.0326	3	53771914	4.3593e-14	0.0198133	14263	1241619	0.0039802	56.9885
TKT	Small vessel stroke	rs12638195	A	G	A	G	-0.15292	-0.0231	0.650644	0.3588	3	52876639	0.276	0.0212	3	52876639	7.6722e-35	0.0124191	14262	1241619	0.010519	151.596
TKT	Small vessel stroke	rs13065154	A	G	A	G	0.0873473	-0.043	0.165564	0.1815	3	53685491	0.1037	0.0264	3	53685491	4.1723e-08	0.0159294	14263	1241619	0.00210365	30.0635
TKT	Small vessel stroke	rs13097864	T	C	T	C	0.209786	0.0444	0.0741322	0.0898	3	53329760	0.3728	0.0498	3	53329760	2.7667e-15	0.0265518	10333	1241619	0.00600512	62.4137
TKT	Small vessel stroke	rs17053186	T	C	T	C	-0.180924	0.0043	0.177628	0.1773	3	53600137	0.8806	0.0284	3	53600137	1.6282e-31	0.0154914	14263	1241619	0.00947255	136.38
TKT	Small vessel stroke	rs2070618	C	G	C	G	-0.179324	0.0057	0.0652099	0.0626	3	53835785	0.8973	0.0438	3	53835785	7.7204e-14	0.0239902	14252	1241619	0.00390513	55.8663
TKT	Small vessel stroke	rs2358739	C	G	C	G	-0.380936	0.0378	0.541959	0.4561	3	53454941	0.05613	0.0198	3	53454941	1e-200	0.0118835	14263	1241619	0.0672035	1027.44
TKT	Small vessel stroke	rs312487	T	C	T	C	0.110548	-0.0103	0.488218	0.4878	3	53545622	0.6238	0.021	3	53545622	1.0292e-20	0.0118449	14263	1241619	0.00606998	87.0927
TKT	Small vessel stroke	rs35777100	C	T	C	T	0.211914	0.0172	0.525501	0.472	3	53427972	0.3892	0.02	3	53427972	8.6456e-70	0.012	13925	1241619	0.0219047	311.81
TKT	Small vessel stroke	rs3773732	A	G	A	G	-0.183116	0.0003	0.744661	0.2626	3	53200876	0.9888	0.0239	3	53200876	1.6475e-40	0.013742	13925	1241619	0.0125909	177.538
TKT	Small vessel stroke	rs3774568	A	T	A	T	-0.0808038	0.0143	0.761497	0.2152	3	53796806	0.5476	0.0238	3	53796806	9.0841e-09	0.0140602	13926	1241619	0.00236607	33.0233
TKT	Small vessel stroke	rs41292864	A	G	A	G	0.136407	-0.0298	0.10118	0.1141	3	52852410	0.3897	0.0346	3	52852410	6.6584e-12	0.0198703	13925	1241619	0.00337292	47.1201
TKT	Small vessel stroke	rs41305600	T	C	T	C	-0.70837	0.1587	0.020698	0.0235	3	53216024	0.03305	0.0745	3	53216024	4.3634e-49	0.0481021	10661	1241619	0.0199365	216.826
TKT	Small vessel stroke	rs4687736	C	G	C	G	0.095463	0.0044	0.263754	0.2662	3	53745112	0.8441	0.0225	3	53745112	1.2279e-12	0.0134411	14252	1241619	0.00352686	50.4356
TKT	Small vessel stroke	rs56136581	T	C	T	C	0.16428	0.0379	0.0864324	0.0976	3	52892110	0.2887	0.0357	3	52892110	2.589e-12	0.0234735	11492	1241619	0.00424392	48.9705
TKT	Small vessel stroke	rs62254279	A	G	A	G	-0.144399	0.0073	0.880067	0.123	3	53187662	0.8116	0.0307	3	53187662	2.3073e-15	0.0182244	14263	1241619	0.00438233	62.7715
TKT	Small vessel stroke	rs73840240	C	A	C	A	-0.595907	-0.0023	0.808002	0.1859	3	53252757	0.9288	0.0255	3	53252757	1e-200	0.0150402	14248	1241619	0.099244	1569.6
TKT	Small vessel stroke	rs7615501	G	A	G	A	-0.0706841	0.0178	0.664486	0.3643	3	53175557	0.4478	0.0234	3	53175557	1.7304e-08	0.0125395	14263	1241619	0.00222282	31.7702
TKT	Small vessel stroke	rs77000231	T	G	T	G	-0.820197	0.0579	0.0303573	0.0331	3	53285481	0.34	0.0606	3	53285481	9.2574e-125	0.0345243	14251	1241619	0.0380955	564.321
TKT	Small vessel stroke	rs79175419	A	G	A	G	-0.323107	0.027	0.0376198	0.0435	3	52491707	0.6573	0.0608	3	52491707	1.1789e-20	0.0346737	11487	1241619	0.00750265	86.8193
TKT	Small vessel stroke	rs793199	G	A	G	A	0.175418	0.0043	0.0423401	0.0494	3	53475182	0.933	0.0514	3	53475182	2.4374e-09	0.0294045	14262	1241619	0.0024892	35.5846
VCAN	Small vessel stroke	rs115912456	G	A	G	A	0.132009	0.0093	0.0437932	0.0439	5	82815158	0.8575	0.0517	5	82815158	2.4388e-11	0.0197707	30547	1241619	0.00145734	44.5794
VCAN	Small vessel stroke	rs178023	C	T	C	T	0.0491793	0.0115	0.29424	0.3009	5	82885527	0.5991	0.0218	5	82885527	1.7917e-08	0.00873351	31567	1241619	0.0010035	31.7073
VCAN	Small vessel stroke	rs309560	G	C	G	C	-0.0563761	-0.0061	0.502491	0.502	5	82832139	0.759	0.0198	5	82832139	1.4127e-12	0.00795958	31569	1241619	0.00158657	50.1629
VCAN	Small vessel stroke	rs831928	A	G	A	G	-0.056711	0.0079	0.313812	0.304	5	82753402	0.7186	0.0218	5	82753402	3.8019e-11	0.00857762	31559	1241619	0.00138317	43.7092

## Sheet: 2. MR result
MR result
exposure	outcome	method	nsnp	b	se	pval	lo_ci	up_ci	or	or_lci95	or_uci95
EP300	Small vessel stroke	MR Egger	9	-0.00111869	0.157758	0.99454	-0.310324	0.308087	0.998882	0.733209	1.36082
EP300	Small vessel stroke	Weighted median	9	-0.0239248	0.0746943	0.748738	-0.170326	0.122476	0.976359	0.84339	1.13029
EP300	Small vessel stroke	Inverse variance weighted	9	-0.0472089	0.0599646	0.431119	-0.16474	0.0703218	0.953888	0.848115	1.07285
EP300	Small vessel stroke	Simple mode	9	-0.00705261	0.11042	0.95064	-0.223476	0.209371	0.992972	0.799734	1.2329
EP300	Small vessel stroke	Weighted mode	9	-0.0172536	0.0753473	0.824624	-0.164934	0.130427	0.982894	0.847949	1.13931
LDHA	Small vessel stroke	MR Egger	4	-0.0605242	0.296265	0.857029	-0.641203	0.520155	0.941271	0.526658	1.68229
LDHA	Small vessel stroke	Weighted median	4	0.23662	0.104211	0.0231716	0.0323671	0.440873	1.26696	1.0329	1.55406
LDHA	Small vessel stroke	Inverse variance weighted	4	0.272213	0.109054	0.0125554	0.0584679	0.485959	1.31287	1.06021	1.62573
LDHA	Small vessel stroke	Simple mode	4	0.202477	0.192834	0.370836	-0.175477	0.580431	1.22443	0.839057	1.78681
LDHA	Small vessel stroke	Weighted mode	4	0.192693	0.107244	0.170229	-0.017505	0.402891	1.21251	0.982647	1.49614
LDHC	Small vessel stroke	MR Egger	27	-0.00310725	0.0529802	0.953698	-0.106949	0.100734	0.996898	0.898572	1.10598
LDHC	Small vessel stroke	Weighted median	27	-0.0621404	0.0449038	0.166402	-0.150152	0.025871	0.939751	0.860577	1.02621
LDHC	Small vessel stroke	Inverse variance weighted	27	-0.0487671	0.0364403	0.180807	-0.12019	0.0226559	0.952403	0.886752	1.02291
LDHC	Small vessel stroke	Simple mode	27	-0.0553974	0.104098	0.59913	-0.259429	0.148635	0.946109	0.771492	1.16025
LDHC	Small vessel stroke	Weighted mode	27	-0.0553974	0.0454847	0.234187	-0.144547	0.0337526	0.946109	0.865414	1.03433
NUP50	Small vessel stroke	MR Egger	13	0.172228	0.137663	0.236859	-0.0975917	0.442047	1.18795	0.907019	1.55589
NUP50	Small vessel stroke	Weighted median	13	0.127632	0.0787468	0.105062	-0.0267116	0.281976	1.13613	0.973642	1.32575
NUP50	Small vessel stroke	Inverse variance weighted	13	0.102597	0.0714756	0.151169	-0.037495	0.242689	1.10804	0.963199	1.27467
NUP50	Small vessel stroke	Simple mode	13	0.0503058	0.138202	0.72219	-0.220571	0.321182	1.05159	0.802061	1.37876
NUP50	Small vessel stroke	Weighted mode	13	0.123272	0.0738938	0.121131	-0.0215596	0.268104	1.13119	0.978671	1.30748
PFKP	Small vessel stroke	MR Egger	36	-0.0358732	0.0361109	0.327524	-0.106651	0.0349042	0.964763	0.89884	1.03552
PFKP	Small vessel stroke	Weighted median	36	-0.00728215	0.0290472	0.802045	-0.0642146	0.0496503	0.992744	0.937804	1.0509
PFKP	Small vessel stroke	Inverse variance weighted	36	0.00216667	0.0203982	0.915409	-0.0378139	0.0421472	1.00217	0.962892	1.04305
PFKP	Small vessel stroke	Simple mode	36	-0.0130313	0.0432167	0.764792	-0.097736	0.0716735	0.987053	0.906888	1.0743
PFKP	Small vessel stroke	Weighted mode	36	-0.0130313	0.0297096	0.663632	-0.0712622	0.0451996	0.987053	0.931218	1.04624
RFC4	Small vessel stroke	MR Egger	12	-0.0382469	0.0697224	0.595342	-0.174903	0.098409	0.962475	0.839539	1.10341
RFC4	Small vessel stroke	Weighted median	12	0.063746	0.0503237	0.205256	-0.0348886	0.16238	1.06582	0.965713	1.17631
RFC4	Small vessel stroke	Inverse variance weighted	12	0.0750746	0.0454191	0.0983447	-0.0139468	0.164096	1.07796	0.98615	1.17833
RFC4	Small vessel stroke	Simple mode	12	0.000494309	0.107722	0.996421	-0.210641	0.211629	1.00049	0.810065	1.23569
RFC4	Small vessel stroke	Weighted mode	12	0.0551877	0.0505926	0.298668	-0.0439739	0.154349	1.05674	0.956979	1.1669
SIRT1	Small vessel stroke	MR Egger	26	0.0489373	0.0677612	0.477148	-0.0838746	0.181749	1.05015	0.919547	1.19931
SIRT1	Small vessel stroke	Weighted median	26	0.0342121	0.0360007	0.341952	-0.0363493	0.104773	1.0348	0.964303	1.11046
SIRT1	Small vessel stroke	Inverse variance weighted	26	0.0277118	0.0324975	0.393806	-0.0359834	0.091407	1.0281	0.964656	1.09571
SIRT1	Small vessel stroke	Simple mode	26	0.0474607	0.0588077	0.42725	-0.0678024	0.162724	1.0486	0.934445	1.17671
SIRT1	Small vessel stroke	Weighted mode	26	0.0227943	0.0374802	0.548561	-0.0506669	0.0962556	1.02306	0.950595	1.10104
SIRT3	Small vessel stroke	MR Egger	7	0.0157049	0.306751	0.96115	-0.585526	0.616936	1.01583	0.556813	1.85324
SIRT3	Small vessel stroke	Weighted median	7	0.117072	0.0939162	0.212561	-0.0670041	0.301147	1.1242	0.935191	1.35141
SIRT3	Small vessel stroke	Inverse variance weighted	7	0.146724	0.112103	0.190591	-0.0729974	0.366445	1.15803	0.929603	1.4426
SIRT3	Small vessel stroke	Simple mode	7	0.162749	0.156451	0.338312	-0.143895	0.469392	1.17674	0.865979	1.59902
SIRT3	Small vessel stroke	Weighted mode	7	0.109743	0.0864622	0.251357	-0.0597225	0.279209	1.11599	0.942026	1.32208
SLC16A1	Small vessel stroke	MR Egger	4	0.984926	0.964016	0.414391	-0.904546	2.8744	2.67761	0.404726	17.7147
SLC16A1	Small vessel stroke	Weighted median	4	-0.264426	0.148347	0.0746705	-0.555185	0.0263341	0.767647	0.573966	1.02668
SLC16A1	Small vessel stroke	Inverse variance weighted	4	-0.276749	0.19327	0.152164	-0.655559	0.10206	0.758245	0.519152	1.10745
SLC16A1	Small vessel stroke	Simple mode	4	-0.232819	0.248278	0.417558	-0.719445	0.253806	0.792297	0.487022	1.28892
SLC16A1	Small vessel stroke	Weighted mode	4	-0.253464	0.162011	0.215664	-0.571006	0.0640785	0.776108	0.564957	1.06618
SLC16A4	Small vessel stroke	MR Egger	6	0.201753	0.222301	0.41544	-0.233957	0.637463	1.22355	0.791396	1.89168
SLC16A4	Small vessel stroke	Weighted median	6	0.123196	0.116613	0.290759	-0.105365	0.351757	1.13111	0.899996	1.42156
SLC16A4	Small vessel stroke	Inverse variance weighted	6	0.177944	0.0986968	0.0713988	-0.015502	0.37139	1.19476	0.984618	1.44975
SLC16A4	Small vessel stroke	Simple mode	6	0.139828	0.154893	0.408049	-0.163763	0.443419	1.15008	0.848943	1.55802
SLC16A4	Small vessel stroke	Weighted mode	6	0.118002	0.120056	0.370799	-0.117308	0.353311	1.12525	0.889312	1.42377
SLC16A7	Small vessel stroke	MR Egger	8	-0.108033	0.262743	0.695226	-0.623009	0.406942	0.897598	0.536328	1.50222
SLC16A7	Small vessel stroke	Weighted median	8	-0.147804	0.118018	0.210431	-0.379119	0.0835117	0.8626	0.684464	1.0871
SLC16A7	Small vessel stroke	Inverse variance weighted	8	-0.136696	0.0946724	0.148772	-0.322254	0.048862	0.872235	0.724514	1.05008
SLC16A7	Small vessel stroke	Simple mode	8	-0.273979	0.167523	0.145965	-0.602325	0.0543659	0.760348	0.547537	1.05587
SLC16A7	Small vessel stroke	Weighted mode	8	-0.14511	0.131763	0.307188	-0.403365	0.113145	0.864927	0.668068	1.11979
SMARCA4	Small vessel stroke	MR Egger	7	-0.0967055	0.227239	0.688119	-0.542093	0.348682	0.907823	0.58153	1.4172
SMARCA4	Small vessel stroke	Weighted median	7	-0.0374603	0.11518	0.745004	-0.263212	0.188292	0.963233	0.768579	1.20719
SMARCA4	Small vessel stroke	Inverse variance weighted	7	0.0061197	0.099002	0.950711	-0.187924	0.200164	1.00614	0.828677	1.2216
SMARCA4	Small vessel stroke	Simple mode	7	-0.0628215	0.180541	0.73975	-0.416681	0.291038	0.939111	0.659231	1.33782
SMARCA4	Small vessel stroke	Weighted mode	7	-0.051668	0.13254	0.710125	-0.311447	0.208111	0.949644	0.732387	1.23135
STMN1	Small vessel stroke	MR Egger	7	0.0890381	0.209807	0.688929	-0.322183	0.50026	1.09312	0.724565	1.64915
STMN1	Small vessel stroke	Weighted median	7	0.163218	0.105784	0.122844	-0.0441175	0.370554	1.17729	0.956842	1.44854
STMN1	Small vessel stroke	Inverse variance weighted	7	0.142365	0.0865899	0.10015	-0.0273516	0.312081	1.153	0.973019	1.36627
STMN1	Small vessel stroke	Simple mode	7	0.309025	0.173593	0.125347	-0.0312167	0.649267	1.3621	0.969266	1.91414
STMN1	Small vessel stroke	Weighted mode	7	0.0737792	0.125257	0.577335	-0.171725	0.319284	1.07657	0.842211	1.37614
TKT	Small vessel stroke	MR Egger	22	-0.0419416	0.0404701	0.312403	-0.121263	0.0373798	0.958926	0.885801	1.03809
TKT	Small vessel stroke	Weighted median	22	-0.0130323	0.0336128	0.698225	-0.0789133	0.0528488	0.987052	0.92412	1.05427
TKT	Small vessel stroke	Inverse variance weighted	22	-0.035634	0.0242622	0.141913	-0.083188	0.0119199	0.964993	0.920178	1.01199
TKT	Small vessel stroke	Simple mode	22	-0.0411583	0.0697436	0.561396	-0.177856	0.0955392	0.959677	0.837063	1.10025
TKT	Small vessel stroke	Weighted mode	22	-0.0329162	0.0334175	0.335838	-0.0984144	0.0325821	0.96762	0.906273	1.03312
VCAN	Small vessel stroke	MR Egger	4	0.0142802	0.67079	0.984948	-1.30047	1.32903	1.01438	0.272404	3.77737
VCAN	Small vessel stroke	Weighted median	4	0.0869641	0.221058	0.694025	-0.34631	0.520238	1.09086	0.707293	1.68243
VCAN	Small vessel stroke	Inverse variance weighted	4	0.0598053	0.194319	0.758258	-0.321059	0.44067	1.06163	0.72538	1.55375
VCAN	Small vessel stroke	Simple mode	4	0.111026	0.312696	0.746039	-0.501859	0.723911	1.11742	0.605404	2.06248
VCAN	Small vessel stroke	Weighted mode	4	0.104225	0.278967	0.733534	-0.44255	0.651	1.10985	0.642396	1.91746

## Sheet: 3. Heterogeneity-Q
Detection of heterogeneity by Q statistics
exposure	outcome	method	Q	Q_df	Q_pval
EP300	Small vessel stroke	MR Egger	2.53807	7	0.924203
EP300	Small vessel stroke	Inverse variance weighted	2.63784	8	0.954993
LDHA	Small vessel stroke	MR Egger	2.33278	2	0.311489
LDHA	Small vessel stroke	Inverse variance weighted	4.00178	3	0.261272
LDHC	Small vessel stroke	MR Egger	32.6343	25	0.140465
LDHC	Small vessel stroke	Inverse variance weighted	34.4502	26	0.124059
NUP50	Small vessel stroke	MR Egger	16.9643	11	0.108936
NUP50	Small vessel stroke	Inverse variance weighted	17.516	12	0.131196
PFKP	Small vessel stroke	MR Egger	24.8031	34	0.875451
PFKP	Small vessel stroke	Inverse variance weighted	26.4328	35	0.850926
RFC4	Small vessel stroke	MR Egger	9.786	10	0.459464
RFC4	Small vessel stroke	Inverse variance weighted	13.7808	11	0.245359
SIRT1	Small vessel stroke	MR Egger	51.5132	24	0.000905125
SIRT1	Small vessel stroke	Inverse variance weighted	51.7897	25	0.00127442
SIRT3	Small vessel stroke	MR Egger	13.1375	5	0.022124
SIRT3	Small vessel stroke	Inverse variance weighted	13.7038	6	0.0331254
SLC16A1	Small vessel stroke	MR Egger	3.33902	2	0.18834
SLC16A1	Small vessel stroke	Inverse variance weighted	6.29318	3	0.0981856
SLC16A4	Small vessel stroke	MR Egger	1.83935	4	0.765277
SLC16A4	Small vessel stroke	Inverse variance weighted	1.85363	5	0.869004
SLC16A7	Small vessel stroke	MR Egger	2.68279	6	0.847476
SLC16A7	Small vessel stroke	Inverse variance weighted	2.69646	7	0.911592
SMARCA4	Small vessel stroke	MR Egger	3.44386	5	0.631899
SMARCA4	Small vessel stroke	Inverse variance weighted	3.69658	6	0.717658
STMN1	Small vessel stroke	MR Egger	6.32046	5	0.276274
STMN1	Small vessel stroke	Inverse variance weighted	6.42268	6	0.377542
TKT	Small vessel stroke	MR Egger	16.2413	20	0.701546
TKT	Small vessel stroke	Inverse variance weighted	16.2792	21	0.753763
VCAN	Small vessel stroke	MR Egger	0.437126	2	0.803673
VCAN	Small vessel stroke	Inverse variance weighted	0.442154	3	0.931403

## Sheet: 4. Egger intercept 
Detection of horizontal pleiotropy by Egger intercept
exposure	outcome	egger_intercept	se	pval
EP300	Small vessel stroke	-0.00809621	0.0256318	0.761314
LDHA	Small vessel stroke	0.0493393	0.0412466	0.354196
LDHC	Small vessel stroke	-0.0104719	0.00887863	0.249323
NUP50	Small vessel stroke	-0.0105774	0.0176849	0.561883
PFKP	Small vessel stroke	0.0106657	0.00835477	0.210395
RFC4	Small vessel stroke	0.0255214	0.0127689	0.0735462
SIRT1	Small vessel stroke	-0.00680306	0.0189546	0.722799
SIRT3	Small vessel stroke	0.019418	0.0418249	0.661967
SLC16A1	Small vessel stroke	-0.149139	0.112116	0.314855
SLC16A4	Small vessel stroke	-0.00338091	0.0282851	0.910619
SLC16A7	Small vessel stroke	-0.00313833	0.026836	0.91072
SMARCA4	Small vessel stroke	0.0123213	0.0245094	0.636518
STMN1	Small vessel stroke	0.00632608	0.0222456	0.787525
TKT	Small vessel stroke	0.00197775	0.0101563	0.847568
VCAN	Small vessel stroke	0.00289818	0.0408722	0.949923

## Sheet: 5. MR-PRESSO global test
Detection of pleiotropy by MR-PRESSO global test
exposure	outcome	Global Test RSSobs	pval
EP300	Small vessel stroke	3.23393	0.964
LDHA	Small vessel stroke	12.4774	0.422
LDHC	Small vessel stroke	40.9872	0.104
NUP50	Small vessel stroke	18.9268	0.206
PFKP	Small vessel stroke	28.603	0.84
RFC4	Small vessel stroke	15.7161	0.34
SIRT1	Small vessel stroke	54.9219	0.002
SIRT3	Small vessel stroke	15.7181	0.121
SLC16A1	Small vessel stroke	7.78848	0.308
SLC16A4	Small vessel stroke	2.50146	0.895
SLC16A7	Small vessel stroke	3.31718	0.92
SMARCA4	Small vessel stroke	5.05653	0.749
STMN1	Small vessel stroke	8.58706	0.45
TKT	Small vessel stroke	19.1308	0.709
VCAN	Small vessel stroke	0.761006	0.923
